# Supplementary material for: catena-Poly[[(5-phenyl-2,2′-bipyridine-κ2 N,N′)copper(I)]-μ-thio­cyanido-κ2 N:S]
Source: Acta Crystallogr Sect E Struct Rep Online. 2012 Jan 18;68(Pt 2):m165. doi: 10.1107/S1600536812000682 (PMC3274895; doi:10.1107/S1600536812000682)
Supplement: Supplementary file 1 [file e-68-0m165-sup1.cif]

##############################################################################
#                                                                            #
# This CIF contains the data in a paper accepted for publication in          #
# Acta Crystallographica Section E. It conforms to the requirements of       #
# Notes for Authors for Acta Crystallographica Section E, and has been       #
# peer reviewed under the auspices of the IUCr Commission on Journals.       #
#                                                                            #
# Full details of the Crystallographic Information File format               #
# are given in the paper "The Crystallographic Information File (CIF):       #
# a New Standard Archive File for Crystallography" by S. R. Hall, F. H.      #
# Allen and I. D. Brown [Acta Cryst. (1991), A47, 655-685].                  #
#                                                                            #
# The current version of the core CIF dictionary is obtainable from          #
# ftp://ftp.iucr.org/pub/cif_core.dic.                                       #
#                                                                            #
# Software is freely available for graphical display of the structure(s)     #
# in this CIF. For information consult the CIF software page                 #
# http://www.iucr.org/resources/cif/software.                                #
#                                                                            #
# This file may be used for bona fide research purposes within the           #
# scientific community so long as proper attribution is given to the journal # 
# article from which it was obtained.                                        #
#                                                                            #
##############################################################################
data_I
_audit_creation_method     SHELXL-97
_chemical_name_systematic
;
<i>catena</i>-Poly[[(5-phenyl-2,2'-bipyridine-
\k^2^<i>N</i>,<i>N</i>')copper(I)]-\m-thiocyanido-\k^2^<i>N</i>:<i>S</i>]
;
_chemical_name_common     ?
_chemical_formula_moiety     'C17 H12 Cu N3 S'
_chemical_formula_sum     'C17 H12 Cu N3 S'
_chemical_formula_iupac     '[Cu (N C S) (C16 H12 N2)]'
_chemical_formula_weight     353.90
_chemical_melting_point     ?
_symmetry_cell_setting     orthorhombic
_symmetry_space_group_name_H-M     'P b c a'
_symmetry_space_group_name_Hall     '-P 2ac 2ab'
loop_
    _symmetry_equiv_pos_as_xyz
    'x, y, z'
    '-x+1/2, -y, z+1/2'
    '-x, y+1/2, -z+1/2'
    'x+1/2, -y+1/2, -z'
    '-x, -y, -z'
    'x-1/2, y, -z-1/2'
    'x, -y-1/2, z-1/2'
    '-x-1/2, y-1/2, z'
_cell_length_a     7.7978(9)
_cell_length_b     10.7744(12)
_cell_length_c     35.325(4)
_cell_angle_alpha     90.00
_cell_angle_beta     90.00
_cell_angle_gamma     90.00
_cell_volume     2967.8(6)
_cell_formula_units_Z     8
_cell_measurement_reflns_used     15488
_cell_measurement_theta_min     2.31
_cell_measurement_theta_max     26.04
_cell_measurement_temperature     153(2)
_exptl_crystal_description     block
_exptl_crystal_colour     red
_exptl_crystal_size_max     0.415
_exptl_crystal_size_mid     0.090
_exptl_crystal_size_min     0.056
_exptl_crystal_density_diffrn     1.584
_exptl_crystal_density_meas     ?
_exptl_crystal_density_method     'not measured'
_exptl_crystal_F_000     1440
_exptl_absorpt_coefficient_mu     1.610
_exptl_absorpt_correction_type     multi-scan
_exptl_absorpt_process_details     '(SADABS; Sheldrick, 2004)'
_exptl_absorpt_correction_T_min     0.840
_exptl_absorpt_correction_T_max     0.914
_exptl_special_details
;
;
_diffrn_ambient_temperature     153(2)
_diffrn_radiation_type     MoK\a
_diffrn_radiation_wavelength     0.71073
_diffrn_radiation_source     'fine-focus sealed tube'
_diffrn_radiation_monochromator     graphite
_diffrn_measurement_device_type     'Siemens SMART CCD area-detector'
_diffrn_measurement_method     '\w scans'
_diffrn_detector_area_resol_mean     9
_diffrn_reflns_number     15488
_diffrn_reflns_av_R_equivalents     0.0330
_diffrn_reflns_av_sigmaI/netI     0.0248
_diffrn_reflns_theta_min     2.31
_diffrn_reflns_theta_max     26.04
_diffrn_reflns_theta_full     26.04
_diffrn_measured_fraction_theta_max     0.999
_diffrn_measured_fraction_theta_full     0.999
_diffrn_reflns_limit_h_min     -9
_diffrn_reflns_limit_h_max     9
_diffrn_reflns_limit_k_min     -13
_diffrn_reflns_limit_k_max     10
_diffrn_reflns_limit_l_min     -43
_diffrn_reflns_limit_l_max     35
_diffrn_standards_number     0
_diffrn_standards_interval_count     ?
_diffrn_standards_interval_time     ?
_diffrn_standards_decay_%     ?
_refine_special_details
;
Refinement of <i>F</i>^2^ against ALL reflections. The weighted <i>R</i>-factor
<i>wR</i> and goodness of fit <i>S</i> are based on <i>F</i>^2^, conventional
<i>R</i>-factors <i>R</i> are based on <i>F</i>, with <i>F</i> set to zero for
negative <i>F</i>^2^. The threshold expression of <i>F</i>^2^ >
\s(<i>F</i>^2^) is used only for calculating <i>R</i>-factors(gt) <i>etc</i>.
and is not relevant to the choice of reflections for refinement.
<i>R</i>-factors based on <i>F</i>^2^ are statistically about twice as large
as those based on <i>F</i>, and <i>R</i>- factors based on ALL data will be
even larger.
;
_reflns_number_total     2932
_reflns_number_gt     2212
_reflns_threshold_expression     I>2sigma(I)
_refine_ls_structure_factor_coef     Fsqd
_refine_ls_matrix_type     full
_refine_ls_R_factor_all     0.0510
_refine_ls_R_factor_gt     0.0347
_refine_ls_wR_factor_gt     0.0838
_refine_ls_wR_factor_ref     0.0914
_refine_ls_goodness_of_fit_ref     1.033
_refine_ls_restrained_S_all     1.033
_refine_ls_number_reflns     2932
_refine_ls_number_parameters     199
_refine_ls_number_restraints     0
_refine_ls_hydrogen_treatment     constr
_refine_ls_weighting_scheme     calc
_refine_ls_weighting_details
         'calc w=1/[\s^2^(Fo^2^)+(0.0444P)^2^+0.9913P] where P=(Fo^2^+2Fc^2^)/3'
_atom_sites_solution_hydrogens     geom
_atom_sites_solution_primary     direct
_atom_sites_solution_secondary     difmap
_refine_ls_shift/su_max     0.001
_refine_ls_shift/su_mean     0.000
_refine_diff_density_max     0.315
_refine_diff_density_min     -0.201
_refine_ls_extinction_method     none
_refine_ls_extinction_coef     ?
loop_
    _atom_type_symbol
    _atom_type_description
    _atom_type_scat_dispersion_real
    _atom_type_scat_dispersion_imag
    _atom_type_scat_source
    'C' 'C' 0.0033 0.0016
                         'International Tables Vol C Tables 4.2.6.8 and 6.1.1.4'
    'H' 'H' 0.0000 0.0000
                         'International Tables Vol C Tables 4.2.6.8 and 6.1.1.4'
    'N' 'N' 0.0061 0.0033
                         'International Tables Vol C Tables 4.2.6.8 and 6.1.1.4'
    'S' 'S' 0.1246 0.1234
                         'International Tables Vol C Tables 4.2.6.8 and 6.1.1.4'
    'Cu' 'Cu' 0.3201 1.2651
                         'International Tables Vol C Tables 4.2.6.8 and 6.1.1.4'
_computing_data_collection     'SMART (Bruker, 2007)'
_computing_cell_refinement     'SAINT (Bruker, 2007)'
_computing_data_reduction     'SAINT (Bruker, 2007)'
_computing_structure_solution     'SHELXS97 (Sheldrick, 2008)'
_computing_structure_refinement     'SHELXL97 (Sheldrick, 2008)'
_computing_molecular_graphics     'XP (Sheldrick, 2008)'
_computing_publication_material     'SHELXL97 (Sheldrick, 2008)'
loop_
    _atom_site_type_symbol
    _atom_site_label
    _atom_site_fract_x
    _atom_site_fract_y
    _atom_site_fract_z
    _atom_site_U_iso_or_equiv
    _atom_site_adp_type
    _atom_site_calc_flag
    _atom_site_refinement_flags
    _atom_site_occupancy
    _atom_site_symmetry_multiplicity
    _atom_site_disorder_assembly
    _atom_site_disorder_group
    Cu Cu1 1.11691(4) 0.67597(3) 0.345104(9) 0.04739(14) Uani d . 1 1 . .
    S S1 1.40271(9) 0.61263(7) 0.34368(3) 0.0578(2) Uani d . 1 1 . .
    N N1 1.1156(3) 0.8538(2) 0.34377(6) 0.0470(6) Uani d . 1 1 . .
    C C1 1.3879(3) 0.4601(3) 0.34412(7) 0.0402(6) Uani d . 1 1 . .
    N N3 0.9620(3) 0.59247(18) 0.38739(6) 0.0373(5) Uani d . 1 1 . .
    C C12 0.8393(3) 0.6026(2) 0.49059(6) 0.0325(5) Uani d . 1 1 . .
    C C7 0.8656(3) 0.4982(2) 0.37430(7) 0.0351(5) Uani d . 1 1 . .
    C C10 0.8445(3) 0.5642(2) 0.45016(6) 0.0327(5) Uani d . 1 1 . .
    N N2 0.9760(3) 0.5504(2) 0.31300(6) 0.0460(5) Uani d . 1 1 . .
    C C6 0.8833(3) 0.4689(2) 0.33359(7) 0.0378(6) Uani d . 1 1 . .
    C C8 0.7568(3) 0.4343(3) 0.39843(7) 0.0457(6) Uani d . 1 1 . .
    H H8 0.6907 0.3691 0.3893 0.055 Uiso calc R 1 1 . .
    C C15 0.8303(4) 0.6706(3) 0.56739(7) 0.0461(7) Uani d . 1 1 . .
    H H15 0.8272 0.6938 0.5927 0.055 Uiso calc R 1 1 . .
    C C11 0.9497(3) 0.6232(2) 0.42376(7) 0.0381(6) Uani d . 1 1 . .
    H H11 1.0163 0.6891 0.4323 0.046 Uiso calc R 1 1 . .
    C C17 0.9373(3) 0.7005(2) 0.50432(7) 0.0423(6) Uani d . 1 1 . .
    H H17 1.0077 0.7444 0.4878 0.051 Uiso calc R 1 1 . .
    C C16 0.9318(3) 0.7338(3) 0.54203(8) 0.0471(7) Uani d . 1 1 . .
    H H16 0.9979 0.8002 0.5504 0.057 Uiso calc R 1 1 . .
    C C14 0.7336(3) 0.5726(3) 0.55461(7) 0.0465(6) Uani d . 1 1 . .
    H H14 0.6649 0.5287 0.5714 0.056 Uiso calc R 1 1 . .
    C C9 0.7469(3) 0.4675(2) 0.43580(7) 0.0451(6) Uani d . 1 1 . .
    H H9 0.6733 0.4244 0.4518 0.054 Uiso calc R 1 1 . .
    C C5 0.8093(4) 0.3650(3) 0.31698(8) 0.0490(7) Uani d . 1 1 . .
    H H5 0.7476 0.3088 0.3316 0.059 Uiso calc R 1 1 . .
    C C13 0.7381(3) 0.5388(2) 0.51663(7) 0.0426(6) Uani d . 1 1 . .
    H H13 0.6720 0.4722 0.5084 0.051 Uiso calc R 1 1 . .
    C C3 0.9202(4) 0.4297(3) 0.25767(9) 0.0643(9) Uani d . 1 1 . .
    H H3 0.9332 0.4194 0.2317 0.077 Uiso calc R 1 1 . .
    C C4 0.8281(4) 0.3458(3) 0.27870(9) 0.0621(9) Uani d . 1 1 . .
    H H4 0.7789 0.2768 0.2672 0.074 Uiso calc R 1 1 . .
    C C2 0.9924(4) 0.5287(3) 0.27587(8) 0.0607(8) Uani d . 1 1 . .
    H H2 1.0568 0.5844 0.2616 0.073 Uiso calc R 1 1 . .
loop_
    _atom_site_aniso_label
    _atom_site_aniso_U_11
    _atom_site_aniso_U_22
    _atom_site_aniso_U_33
    _atom_site_aniso_U_12
    _atom_site_aniso_U_13
    _atom_site_aniso_U_23
    Cu1 0.0601(2) 0.0344(2) 0.0477(2) -0.00445(15) 0.00674(16) 0.00251(14)
    S1 0.0532(4) 0.0325(4) 0.0878(6) -0.0041(3) 0.0084(4) -0.0025(4)
    N1 0.0582(15) 0.0369(13) 0.0459(14) 0.0008(11) -0.0004(11) 0.0028(10)
    C1 0.0414(14) 0.0413(16) 0.0378(14) -0.0003(11) 0.0025(11) -0.0002(11)
    N3 0.0432(11) 0.0341(11) 0.0346(11) -0.0032(9) 0.0032(9) 0.0012(9)
    C12 0.0312(12) 0.0312(12) 0.0349(13) 0.0072(10) 0.0011(10) 0.0035(10)
    C7 0.0361(12) 0.0336(13) 0.0357(13) 0.0044(11) -0.0020(10) 0.0018(10)
    C10 0.0323(12) 0.0324(12) 0.0334(13) 0.0048(10) -0.0004(10) 0.0035(10)
    N2 0.0554(13) 0.0483(13) 0.0344(12) -0.0005(11) -0.0003(10) 0.0018(10)
    C6 0.0387(13) 0.0382(14) 0.0365(13) 0.0040(11) -0.0043(11) -0.0002(11)
    C8 0.0485(15) 0.0470(15) 0.0415(14) -0.0155(13) -0.0023(12) -0.0002(12)
    C15 0.0520(15) 0.0526(17) 0.0337(14) 0.0146(14) 0.0011(12) -0.0028(12)
    C11 0.0446(14) 0.0335(13) 0.0364(14) -0.0058(11) 0.0010(11) -0.0011(11)
    C17 0.0482(14) 0.0396(15) 0.0392(14) -0.0019(12) 0.0032(11) 0.0023(12)
    C16 0.0535(16) 0.0406(15) 0.0473(16) 0.0018(13) -0.0021(12) -0.0062(12)
    C14 0.0467(15) 0.0547(17) 0.0381(14) 0.0032(14) 0.0070(12) 0.0049(13)
    C9 0.0443(14) 0.0525(16) 0.0386(14) -0.0143(13) 0.0010(12) 0.0051(12)
    C5 0.0486(15) 0.0484(16) 0.0501(17) -0.0032(13) -0.0006(13) -0.0068(13)
    C13 0.0436(14) 0.0425(15) 0.0416(14) -0.0008(12) 0.0026(12) 0.0012(11)
    C3 0.076(2) 0.080(2) 0.0370(16) 0.0006(19) -0.0013(15) -0.0126(16)
    C4 0.0609(18) 0.066(2) 0.059(2) 0.0003(16) -0.0046(16) -0.0277(16)
    C2 0.074(2) 0.071(2) 0.0367(16) -0.0054(17) 0.0034(14) 0.0021(14)
_geom_special_details
;
All e.s.d.'s (except the e.s.d. in the dihedral angle between two l.s. planes)
are estimated using the full covariance matrix. The cell e.s.d.'s are taken
into account individually in the estimation of e.s.d.'s in distances, angles
and torsion angles; correlations between e.s.d.'s in cell parameters are only
used when they are defined by crystal symmetry. An approximate (isotropic)
treatment of cell e.s.d.'s is used for estimating e.s.d.'s involving l.s.
planes.
;
loop_
    _geom_bond_atom_site_label_1
    _geom_bond_atom_site_label_2
    _geom_bond_site_symmetry_2
    _geom_bond_distance
    _geom_bond_publ_flag
    Cu1 N1 . 1.917(2) yes
    Cu1 N2 . 2.079(2) yes
    Cu1 N3 . 2.121(2) yes
    Cu1 S1 . 2.3313(9) yes
    S1 C1 . 1.648(3) ?
    N1 C1 8_865 1.145(4) ?
    C1 N1 8_855 1.145(4) ?
    N3 C11 . 1.330(3) ?
    N3 C7 . 1.346(3) ?
    C12 C17 . 1.390(3) ?
    C12 C13 . 1.393(3) ?
    C12 C10 . 1.487(3) ?
    C7 C8 . 1.385(3) ?
    C7 C6 . 1.479(3) ?
    C10 C9 . 1.386(3) ?
    C10 C11 . 1.395(3) ?
    N2 C2 . 1.339(3) ?
    N2 C6 . 1.350(3) ?
    C6 C5 . 1.390(4) ?
    C8 C9 . 1.370(4) ?
    C8 H8 . 0.9300 ?
    C15 C14 . 1.374(4) ?
    C15 C16 . 1.376(4) ?
    C15 H15 . 0.9300 ?
    C11 H11 . 0.9300 ?
    C17 C16 . 1.380(4) ?
    C17 H17 . 0.9300 ?
    C16 H16 . 0.9300 ?
    C14 C13 . 1.390(3) ?
    C14 H14 . 0.9300 ?
    C9 H9 . 0.9300 ?
    C5 C4 . 1.376(4) ?
    C5 H5 . 0.9300 ?
    C13 H13 . 0.9300 ?
    C3 C2 . 1.367(4) ?
    C3 C4 . 1.373(5) ?
    C3 H3 . 0.9300 ?
    C4 H4 . 0.9300 ?
    C2 H2 . 0.9300 ?
loop_
    _geom_angle_atom_site_label_1
    _geom_angle_atom_site_label_2
    _geom_angle_atom_site_label_3
    _geom_angle_site_symmetry_1
    _geom_angle_site_symmetry_3
    _geom_angle
    _geom_angle_publ_flag
    N1 Cu1 N2 . . 129.35(9) ?
    N1 Cu1 N3 . . 115.99(9) ?
    N2 Cu1 N3 . . 78.88(8) ?
    N1 Cu1 S1 . . 107.29(7) ?
    N2 Cu1 S1 . . 107.64(7) ?
    N3 Cu1 S1 . . 115.82(6) ?
    C1 S1 Cu1 . . 102.99(9) ?
    C1 N1 Cu1 8_865 . 177.7(2) ?
    N1 C1 S1 8_855 . 177.1(2) ?
    C11 N3 C7 . . 118.7(2) ?
    C11 N3 Cu1 . . 127.99(17) ?
    C7 N3 Cu1 . . 113.34(15) ?
    C17 C12 C13 . . 117.1(2) ?
    C17 C12 C10 . . 122.1(2) ?
    C13 C12 C10 . . 120.8(2) ?
    N3 C7 C8 . . 120.3(2) ?
    N3 C7 C6 . . 116.3(2) ?
    C8 C7 C6 . . 123.3(2) ?
    C9 C10 C11 . . 114.9(2) ?
    C9 C10 C12 . . 123.0(2) ?
    C11 C10 C12 . . 122.1(2) ?
    C2 N2 C6 . . 117.8(2) ?
    C2 N2 Cu1 . . 126.7(2) ?
    C6 N2 Cu1 . . 114.36(17) ?
    N2 C6 C5 . . 121.3(2) ?
    N2 C6 C7 . . 115.8(2) ?
    C5 C6 C7 . . 122.9(2) ?
    C9 C8 C7 . . 119.9(2) ?
    C9 C8 H8 . . 120.1 ?
    C7 C8 H8 . . 120.1 ?
    C14 C15 C16 . . 118.8(2) ?
    C14 C15 H15 . . 120.6 ?
    C16 C15 H15 . . 120.6 ?
    N3 C11 C10 . . 125.1(2) ?
    N3 C11 H11 . . 117.5 ?
    C10 C11 H11 . . 117.5 ?
    C16 C17 C12 . . 121.1(2) ?
    C16 C17 H17 . . 119.4 ?
    C12 C17 H17 . . 119.4 ?
    C15 C16 C17 . . 121.2(3) ?
    C15 C16 H16 . . 119.4 ?
    C17 C16 H16 . . 119.4 ?
    C15 C14 C13 . . 120.3(2) ?
    C15 C14 H14 . . 119.8 ?
    C13 C14 H14 . . 119.8 ?
    C8 C9 C10 . . 121.2(2) ?
    C8 C9 H9 . . 119.4 ?
    C10 C9 H9 . . 119.4 ?
    C4 C5 C6 . . 119.4(3) ?
    C4 C5 H5 . . 120.3 ?
    C6 C5 H5 . . 120.3 ?
    C14 C13 C12 . . 121.5(2) ?
    C14 C13 H13 . . 119.3 ?
    C12 C13 H13 . . 119.3 ?
    C2 C3 C4 . . 118.3(3) ?
    C2 C3 H3 . . 120.8 ?
    C4 C3 H3 . . 120.8 ?
    C3 C4 C5 . . 119.3(3) ?
    C3 C4 H4 . . 120.4 ?
    C5 C4 H4 . . 120.4 ?
    N2 C2 C3 . . 123.9(3) ?
    N2 C2 H2 . . 118.1 ?
    C3 C2 H2 . . 118.1 ?
loop_
    _geom_torsion_atom_site_label_1
    _geom_torsion_atom_site_label_2
    _geom_torsion_atom_site_label_3
    _geom_torsion_atom_site_label_4
    _geom_torsion_site_symmetry_1
    _geom_torsion_site_symmetry_2
    _geom_torsion_site_symmetry_3
    _geom_torsion_site_symmetry_4
    _geom_torsion
    _geom_torsion_publ_flag
    N1 Cu1 S1 C1 . . . . -178.99(11) ?
    N2 Cu1 S1 C1 . . . . -36.25(11) ?
    N3 Cu1 S1 C1 . . . . 49.68(11) ?
    N1 Cu1 N3 C11 . . . . -45.7(2) ?
    N2 Cu1 N3 C11 . . . . -174.2(2) ?
    S1 Cu1 N3 C11 . . . . 81.5(2) ?
    N1 Cu1 N3 C7 . . . . 133.67(16) ?
    N2 Cu1 N3 C7 . . . . 5.13(16) ?
    S1 Cu1 N3 C7 . . . . -99.22(16) ?
    C11 N3 C7 C8 . . . . -0.3(3) ?
    Cu1 N3 C7 C8 . . . . -179.74(18) ?
    C11 N3 C7 C6 . . . . 179.4(2) ?
    Cu1 N3 C7 C6 . . . . 0.0(3) ?
    C17 C12 C10 C9 . . . . -179.4(2) ?
    C13 C12 C10 C9 . . . . 2.2(3) ?
    C17 C12 C10 C11 . . . . 0.9(3) ?
    C13 C12 C10 C11 . . . . -177.5(2) ?
    N1 Cu1 N2 C2 . . . . 68.4(3) ?
    N3 Cu1 N2 C2 . . . . -176.9(3) ?
    S1 Cu1 N2 C2 . . . . -63.2(2) ?
    N1 Cu1 N2 C6 . . . . -124.53(18) ?
    N3 Cu1 N2 C6 . . . . -9.93(18) ?
    S1 Cu1 N2 C6 . . . . 103.86(17) ?
    C2 N2 C6 C5 . . . . 0.9(4) ?
    Cu1 N2 C6 C5 . . . . -167.4(2) ?
    C2 N2 C6 C7 . . . . -178.8(2) ?
    Cu1 N2 C6 C7 . . . . 13.0(3) ?
    N3 C7 C6 N2 . . . . -8.7(3) ?
    C8 C7 C6 N2 . . . . 171.1(2) ?
    N3 C7 C6 C5 . . . . 171.7(2) ?
    C8 C7 C6 C5 . . . . -8.5(4) ?
    N3 C7 C8 C9 . . . . 0.2(4) ?
    C6 C7 C8 C9 . . . . -179.6(2) ?
    C7 N3 C11 C10 . . . . 0.6(4) ?
    Cu1 N3 C11 C10 . . . . 179.92(18) ?
    C9 C10 C11 N3 . . . . -0.7(4) ?
    C12 C10 C11 N3 . . . . 179.1(2) ?
    C13 C12 C17 C16 . . . . -1.0(4) ?
    C10 C12 C17 C16 . . . . -179.3(2) ?
    C14 C15 C16 C17 . . . . 0.2(4) ?
    C12 C17 C16 C15 . . . . 0.5(4) ?
    C16 C15 C14 C13 . . . . -0.4(4) ?
    C7 C8 C9 C10 . . . . -0.2(4) ?
    C11 C10 C9 C8 . . . . 0.4(4) ?
    C12 C10 C9 C8 . . . . -179.3(2) ?
    N2 C6 C5 C4 . . . . -1.2(4) ?
    C7 C6 C5 C4 . . . . 178.4(3) ?
    C15 C14 C13 C12 . . . . -0.1(4) ?
    C17 C12 C13 C14 . . . . 0.7(4) ?
    C10 C12 C13 C14 . . . . 179.2(2) ?
    C2 C3 C4 C5 . . . . 1.0(5) ?
    C6 C5 C4 C3 . . . . 0.2(5) ?
    C6 N2 C2 C3 . . . . 0.4(5) ?
    Cu1 N2 C2 C3 . . . . 167.1(2) ?
    C4 C3 C2 N2 . . . . -1.4(5) ?
loop_
    _geom_hbond_atom_site_label_D
    _geom_hbond_atom_site_label_H
    _geom_hbond_atom_site_label_A
    _geom_hbond_site_symmetry_A
    _geom_hbond_distance_DH
    _geom_hbond_distance_HA
    _geom_hbond_distance_DA
    _geom_hbond_angle_DHA
    C17 H17 Cg 4_566 0.93 2.92 3.757(3) 150
data_global
_journal_date_recd_electronic     2011-12-30
_journal_date_accepted     2012-01-07
_journal_name_full     'Acta Crystallographica, Section E'
_journal_year     2012
_journal_volume     68
_journal_issue      2
_journal_page_first     m165
_journal_page_last     m165
_journal_paper_category     QM
_journal_paper_doi     10.1107/S1600536812000682
_journal_coeditor_code     KP2379
loop_
    _publ_contact_author_name
    _publ_contact_author_address
    'Shuxin Cui'
;
College of Chemistry and Chemical Engineering,
Mu Danjiang Normal University
Mu Danjiang 157012
People's Republic of China
;
    'Jingping Zhang'
;
Faculty of Chemistry
Northeast Normal University
Changchun, 130024
People's Republic of China
;
_publ_contact_author_email     cuisx981@yahoo.cn
_publ_contact_author_fax     '86-453-6511202'
_publ_contact_author_phone     '86-453-6511202'
_publ_section_title
;\
<i>catena</i>-Poly[[(5-phenyl-2,2'-bipyridine-\k^2^<i>N</i>,<i>N</i>')copper(I)\
]-\m-thiocyanido-\k^2^<i>N</i>:<i>S</i>]
;
loop_
    _publ_author_name
    _publ_author_address
    'Shuxin Cui'
;
College of Chemistry and Chemical Engineering
Mu Danjiang Normal University
Mu Danjiang 157012
People's Republic of China
;
    'Minghui Zuo'
;
College of Chemistry and Chemical Engineering
Mu Danjiang Normal University
Mu Danjiang 157012
People's Republic of China
;
    'Jingping Zhang'
;
Faculty of Chemistry
Northeast Normal University
Changchun 130024
People's Republic of China
;
    'Yulong Zhao'
;
Faculty of Chemistry
Northeast Normal University
Changchun 130024
People's Republic of China
;
    'Hui Wang'
;
College of Chemistry and Chemical Engineering
Mu Danjiang Normal University
Mu Danjiang 157012
People's Republic of China
;
