# Supplementary material for: catena-Poly[[(5-phenyl-2,2′-bipyridine-κ2 N,N′)copper(I)]-μ-thio­cyanido-κ2 N:S]
Source: Acta Crystallogr Sect E Struct Rep Online. 2012 Jan 18;68(Pt 2):m165. doi: 10.1107/S1600536812000682 (PMC3274895; doi:10.1107/S1600536812000682)
Supplement: Supplementary file 2 [file e-68-0m165-Isup2.hkl]

# 
# h,k,l, Fc-squared, Fo-squared, sigma(Fo-squared) and status flag 
# 
data_I
_shelx_title ' S190 in Pbca' 
_shelx_refln_list_code          4 
_shelx_F_calc_maximum      327.81 
_exptl_crystal_F_000      1440.00 
_reflns_d_resolution_high  0.8095 
 
loop_ 
 _symmetry_equiv_pos_as_xyz 
 'x, y, z' 
 '-x+1/2, -y, z+1/2' 
 '-x, y+1/2, -z+1/2' 
 'x+1/2, -y+1/2, -z' 
 '-x, -y, -z' 
 'x-1/2, y, -z-1/2' 
 'x, -y-1/2, z-1/2' 
 '-x-1/2, y-1/2, z' 
 
_cell_length_a     7.7978 
_cell_length_b    10.7744 
_cell_length_c    35.3245 
_cell_angle_alpha  90.000 
_cell_angle_beta   90.000 
_cell_angle_gamma  90.000 
 
_shelx_F_squared_multiplier     1.000 
 
loop_ 
 _refln_index_h 
 _refln_index_k 
 _refln_index_l 
 _refln_F_squared_calc 
 _refln_F_squared_meas 
 _refln_F_squared_sigma 
 _refln_observed_status 
   2   0   0     1392.96     1314.82     35.36 o 
   4   0   0    27017.21    27778.67    644.62 o 
   6   0   0     2981.02     3122.76     91.77 o 
   8   0   0     2004.34     2153.30    164.19 o 
   2   1   0     6572.88     6768.84     77.16 o 
   4   1   0     2242.78     2175.70     43.36 o 
   6   1   0     4734.25     4699.35     81.98 o 
   8   1   0      409.20      405.83     33.67 o 
   0   2   0    22962.35    25256.05    339.18 o 
   2   2   0     3074.32     3159.54     49.44 o 
   4   2   0     7733.96     7545.79    112.12 o 
   6   2   0        2.56       28.65     14.47 o 
   8   2   0      436.73      400.80     33.65 o 
   2   3   0     2970.04     2965.94     42.40 o 
   4   3   0      837.29      842.47     24.29 o 
   6   3   0      145.28      180.46     21.78 o 
   8   3   0      333.93      272.21     28.92 o 
   0   4   0    20440.99    22590.56    615.75 o 
   2   4   0       47.08       46.48      6.59 o 
   4   4   0     5786.81     5473.39     89.67 o 
   6   4   0       14.99       22.26     15.22 o 
   8   4   0      133.76      130.60     30.08 o 
   2   5   0     6893.02     7066.51     93.81 o 
   4   5   0       20.45       17.96     10.15 o 
   6   5   0      436.38      474.07     37.54 o 
   8   5   0      245.01      252.97     36.01 o 
   0   6   0     7030.25     6639.96    110.50 o 
   2   6   0      364.78      339.51     32.38 o 
   4   6   0     9546.06     9558.91    148.64 o 
   6   6   0       89.94      112.53     32.54 o 
   8   6   0      635.97      704.62     65.55 o 
   2   7   0    33096.19    33971.42    397.73 o 
   4   7   0     2748.68     2903.27    130.16 o 
   6   7   0     3431.35     3479.19    133.09 o 
   8   7   0      440.95      502.20    101.83 o 
   0   8   0     4231.34     4079.23    134.79 o 
   2   8   0      225.23      260.81     20.33 o 
   4   8   0      103.40      128.64     22.86 o 
   6   8   0        7.13      -14.15     25.51 o 
   2   9   0       12.03       61.21     19.10 o 
   4   9   0      283.10      316.51     46.17 o 
   6   9   0       21.33       60.13     34.22 o 
   0  10   0       20.95       61.13     31.74 o 
   2  10   0      717.95      709.44     79.88 o 
   4  10   0      317.42      360.95     44.64 o 
   6  10   0       52.58       -0.59     45.32 o 
   2  11   0     2322.97     2419.16    116.29 o 
   4  11   0      380.59      314.32     37.41 o 
   2  12   0       35.96       48.03     39.35 o 
   4  12   0      375.74      340.85     50.48 o 
   2  13   0      561.03      612.24     94.39 o 
   1   1   1    20244.69    21514.58    138.56 o 
   2   1   1    31932.50    35040.46    214.77 o 
   3   1   1      506.57      545.57     12.48 o 
   4   1   1     1682.81     1619.38     25.46 o 
   5   1   1       67.69       78.74     10.25 o 
   6   1   1      122.83      127.25     13.53 o 
   7   1   1      852.97      879.88     28.15 o 
   8   1   1       10.06       -6.89     12.16 o 
   9   1   1      319.15      355.58     24.85 o 
   0   2   1     9595.06    10550.47    104.10 o 
   1   2   1      120.20      134.84      6.30 o 
   2   2   1    24171.17    26034.97    162.99 o 
   3   2   1      569.87      459.24     11.50 o 
   4   2   1     4875.19     4570.15     43.14 o 
   5   2   1      549.56      502.06     15.62 o 
   6   2   1      640.98      619.46     22.28 o 
   7   2   1     2437.23     2415.54     46.06 o 
   8   2   1      353.52      391.09     23.31 o 
   9   2   1       91.43      113.53     17.27 o 
   1   3   1     9434.28     9822.60     91.07 o 
   2   3   1    14774.20    15204.42    105.82 o 
   3   3   1     2621.87     2486.65     27.11 o 
   4   3   1      566.64      588.86     16.59 o 
   5   3   1       98.84      113.06     10.11 o 
   6   3   1     3048.96     3082.39     45.80 o 
   7   3   1       43.79       39.18     11.96 o 
   8   3   1        1.09       -2.61     11.57 o 
   9   3   1        3.43       12.70     18.00 o 
   0   4   1     7587.34     7267.24     79.10 o 
   1   4   1     4175.59     4166.03     45.88 o 
   2   4   1     1202.52     1273.75     22.49 o 
   3   4   1     1168.95     1050.65     18.08 o 
   4   4   1     7584.27     7366.13     62.20 o 
   5   4   1      913.54      840.45     19.88 o 
   6   4   1     1719.32     1672.21     33.40 o 
   7   4   1       61.09       55.33     16.58 o 
   8   4   1      861.23      786.18     37.02 o 
   9   4   1      128.38       94.29     22.49 o 
   1   5   1     5383.23     5400.35     50.56 o 
   2   5   1    18033.02    18557.56    160.91 o 
   3   5   1     1333.21     1236.63     20.33 o 
   4   5   1     1981.81     1903.72     32.40 o 
   5   5   1     3952.54     3779.04     51.02 o 
   6   5   1      336.09      343.22     23.62 o 
   7   5   1        6.32       -8.55     13.73 o 
   8   5   1      274.41      346.45     28.65 o 
   0   6   1      126.82      159.77     13.33 o 
   1   6   1       72.05       68.69      6.92 o 
   2   6   1       30.74       45.05      9.11 o 
   3   6   1       72.17       85.30     11.35 o 
   4   6   1      193.44      196.08     16.64 o 
   5   6   1       46.73       43.80     13.54 o 
   6   6   1     1164.05     1050.38     43.74 o 
   7   6   1        0.22      -11.54     19.20 o 
   8   6   1       11.71       11.10     20.15 o 
   1   7   1      614.10      690.79     19.59 o 
   2   7   1      384.25      442.20     26.74 o 
   3   7   1       80.15       66.03     13.21 o 
   4   7   1       42.54       48.48     13.10 o 
   5   7   1       33.09       43.77     14.81 o 
   6   7   1       96.38       86.28     23.34 o 
   7   7   1        7.39      -17.00     20.05 o 
   8   7   1       12.46        1.56     24.62 o 
   0   8   1      236.71      258.45     27.70 o 
   1   8   1      612.49      700.04     27.99 o 
   2   8   1       59.48       55.34     11.15 o 
   3   8   1      265.48      273.49     18.89 o 
   4   8   1       35.27       33.53     13.06 o 
   5   8   1       10.16       15.05     13.23 o 
   6   8   1       55.25       81.01     23.88 o 
   7   8   1       24.73       34.74     24.07 o 
   1   9   1      649.50      670.75     30.95 o 
   2   9   1     5193.93     5005.13     77.02 o 
   3   9   1      703.29      676.70     35.53 o 
   4   9   1      327.82      349.96     25.87 o 
   5   9   1      427.27      486.95     28.75 o 
   6   9   1      811.66      852.11     52.88 o 
   7   9   1       42.63       49.45     27.85 o 
   0  10   1     1671.82     1715.15    113.71 o 
   1  10   1       90.06       80.59     19.88 o 
   2  10   1       17.55       17.25     12.36 o 
   3  10   1      509.44      495.77     26.86 o 
   4  10   1     1172.74     1168.34     53.10 o 
   5  10   1        3.47        5.56     19.06 o 
   6  10   1        2.12      -22.59     31.73 o 
   1  11   1      660.53      710.84     33.12 o 
   2  11   1     2180.50     2219.81     50.76 o 
   3  11   1      544.38      609.63     34.65 o 
   4  11   1        6.50       16.66     16.73 o 
   5  11   1      156.03      133.57     24.33 o 
   0  12   1     2483.32     2438.54    126.83 o 
   1  12   1      299.97      300.33     30.55 o 
   2  12   1       72.29       73.45     25.26 o 
   3  12   1      515.51      587.63     50.09 o 
   4  12   1      422.22      449.24     45.62 o 
   1  13   1       13.91       18.30     27.46 o 
   2  13   1       41.18       61.41     30.06 o 
   1   0   2     9475.63    10631.58    105.57 o 
   2   0   2    17186.48    18493.88    184.75 o 
   3   0   2    38902.61    39070.86    379.88 o 
   4   0   2     8819.62     8705.57    108.77 o 
   5   0   2     4632.47     4370.05     72.23 o 
   6   0   2        5.72       -9.73     13.07 o 
   7   0   2     6349.37     6372.79    107.01 o 
   8   0   2      275.43      261.58     39.62 o 
   9   0   2      344.91      343.99     34.52 o 
   1   1   2    16865.78    18522.57    127.27 o 
   2   1   2    40653.53    43083.32    261.98 o 
   3   1   2      696.47      577.64     12.12 o 
   4   1   2       18.58       16.08      6.39 o 
   5   1   2     2770.70     2707.75     38.64 o 
   6   1   2       77.02      102.73     12.60 o 
   7   1   2      717.39      728.26     31.00 o 
   8   1   2       87.20       87.34     15.39 o 
   9   1   2      166.98      201.79     20.15 o 
   0   2   2      232.80      234.80     11.90 o 
   1   2   2    26742.38    28736.65    209.09 o 
   2   2   2    35179.11    37448.17    229.85 o 
   3   2   2     8784.99     8928.65     66.32 o 
   4   2   2       29.06       13.92      8.12 o 
   5   2   2      500.42      496.16     15.65 o 
   6   2   2       20.36       11.45      9.61 o 
   7   2   2      356.25      368.36     20.82 o 
   8   2   2      224.49      255.49     20.43 o 
   9   2   2      306.78      348.96     24.59 o 
   1   3   2     1433.83     1621.86     32.53 o 
   2   3   2      801.42      885.04     14.71 o 
   3   3   2     2729.76     2833.47     29.41 o 
   4   3   2     1377.01     1343.99     21.42 o 
   5   3   2     2402.99     2331.57     31.46 o 
   6   3   2      116.40      124.17     15.37 o 
   7   3   2       84.15       85.40     13.42 o 
   8   3   2      377.82      346.73     24.58 o 
   9   3   2      223.29      296.80     33.24 o 
   0   4   2     4942.27     5218.39     67.90 o 
   1   4   2     6844.05     7244.95     72.17 o 
   2   4   2      474.49      435.00     10.65 o 
   3   4   2     5224.81     4935.92     48.96 o 
   4   4   2      439.53      432.01     15.20 o 
   5   4   2     1299.51     1228.28     23.30 o 
   6   4   2      773.64      787.38     36.27 o 
   7   4   2     2409.38     2191.97     50.30 o 
   8   4   2        0.09       34.07     17.42 o 
   9   4   2        6.51      -11.82     17.26 o 
   1   5   2     1421.15     1292.87     19.73 o 
   2   5   2      729.52      687.94     17.03 o 
   3   5   2      936.96      945.20     17.85 o 
   4   5   2      566.61      546.73     19.52 o 
   5   5   2     3096.88     3081.59     48.52 o 
   6   5   2       71.47       58.76     15.38 o 
   7   5   2       74.67       98.00     18.04 o 
   8   5   2        2.90       17.53     17.43 o 
   0   6   2     6607.71     7085.04     97.28 o 
   1   6   2     4992.73     4963.41     50.86 o 
   2   6   2      244.18      270.38     15.34 o 
   3   6   2     3592.06     3599.34     51.85 o 
   4   6   2      853.04      862.75     30.33 o 
   5   6   2      648.19      652.96     26.76 o 
   6   6   2       76.70       87.28     22.10 o 
   7   6   2       83.07      114.09     21.79 o 
   8   6   2       72.00       91.88     23.74 o 
   1   7   2    11779.60    11568.39    109.02 o 
   2   7   2     2952.32     2801.68     40.62 o 
   3   7   2     3117.64     2963.56     52.06 o 
   4   7   2       84.61       91.05     14.47 o 
   5   7   2     5126.44     5110.73     80.38 o 
   6   7   2      978.91     1014.66     57.50 o 
   7   7   2        4.10      -13.85     20.10 o 
   8   7   2      153.79      141.68     30.86 o 
   0   8   2       12.30       12.63     13.67 o 
   1   8   2     1379.42     1439.66     40.43 o 
   2   8   2      881.97      862.19     26.60 o 
   3   8   2      782.90      787.53     30.26 o 
   4   8   2      152.30      156.35     17.33 o 
   5   8   2      620.16      658.73     42.67 o 
   6   8   2        1.61       -5.01     20.14 o 
   7   8   2       32.22       63.53     24.99 o 
   1   9   2      928.81      964.19     35.14 o 
   2   9   2      129.86      152.22     18.13 o 
   3   9   2      323.39      330.77     22.33 o 
   4   9   2       56.27       50.89     14.20 o 
   5   9   2      184.91      218.23     22.95 o 
   6   9   2       14.19       33.31     22.66 o 
   7   9   2       20.74       51.07     26.81 o 
   0  10   2      100.76       89.13     25.81 o 
   1  10   2       55.23       60.54     14.94 o 
   2  10   2      100.92       88.33     16.77 o 
   3  10   2       13.26       11.61     12.56 o 
   4  10   2       22.10       28.41     15.03 o 
   5  10   2       55.93      114.68     29.39 o 
   6  10   2      177.23      224.85     47.98 o 
   1  11   2     1221.24     1238.87     60.10 o 
   2  11   2      262.93      295.71     26.65 o 
   3  11   2      524.45      470.68     32.11 o 
   4  11   2        0.94      -16.17     16.17 o 
   5  11   2      791.16      797.04     42.41 o 
   0  12   2       37.25       40.08     29.40 o 
   1  12   2      199.19      207.63     52.97 o 
   2  12   2        2.07        3.15     17.85 o 
   3  12   2       18.27       64.76     22.53 o 
   4  12   2        1.49       24.86     24.72 o 
   1  13   2      215.94      221.05     36.93 o 
   2  13   2       94.34      157.14     40.79 o 
   1   1   3     3667.36     3853.23     31.41 o 
   2   1   3      649.39      680.92     11.27 o 
   3   1   3       60.03       87.82      6.43 o 
   4   1   3       54.78       39.17      7.35 o 
   5   1   3     1037.96      996.94     23.50 o 
   6   1   3        6.71       11.57      9.35 o 
   7   1   3      155.01      157.23     15.81 o 
   8   1   3       18.59        2.55     11.83 o 
   9   1   3      155.99      191.01     20.50 o 
   0   2   3     6645.91     7067.34     66.23 o 
   1   2   3    75321.68    79449.91    526.70 o 
   2   2   3     9996.38    10374.11     75.00 o 
   3   2   3    12196.61    11774.10     83.29 o 
   4   2   3     2995.08     3069.17     41.42 o 
   5   2   3     2132.36     2115.92     31.71 o 
   6   2   3       45.29       39.17     11.03 o 
   7   2   3     1754.81     1738.71     36.70 o 
   8   2   3      127.90      130.29     16.82 o 
   9   2   3       34.93       55.03     15.32 o 
   1   3   3       59.08       98.55      8.55 o 
   2   3   3     7142.58     7421.00     60.47 o 
   3   3   3     5603.70     5485.39     46.39 o 
   4   3   3     2579.31     2542.67     30.92 o 
   5   3   3     1096.59     1062.22     21.55 o 
   6   3   3      492.08      488.95     20.81 o 
   7   3   3      256.29      292.09     19.15 o 
   8   3   3       19.77        6.50     14.14 o 
   9   3   3       65.32       76.49     21.20 o 
   0   4   3     2886.37     2804.62     37.44 o 
   1   4   3     4771.73     4214.64     55.89 o 
   2   4   3     2782.29     2825.11     31.03 o 
   3   4   3    14435.87    14453.70    106.50 o 
   4   4   3     1320.72     1261.52     31.19 o 
   5   4   3      307.44      306.33     13.73 o 
   6   4   3      371.07      374.45     21.29 o 
   7   4   3      162.12      179.78     20.80 o 
   8   4   3      492.67      484.59     34.16 o 
   9   4   3        7.24       -8.16     17.63 o 
   1   5   3    15802.00    16053.00    119.56 o 
   2   5   3     3101.13     3226.59     62.65 o 
   3   5   3     8947.90     8941.43     76.49 o 
   4   5   3      270.99      285.41     14.58 o 
   5   5   3     6191.75     6260.38     74.22 o 
   6   5   3      146.22      146.26     18.31 o 
   7   5   3      463.18      467.14     29.12 o 
   8   5   3        5.61       -5.99     15.90 o 
   0   6   3     6199.96     6881.34     81.02 o 
   1   6   3      136.60      163.48      8.59 o 
   2   6   3        2.51       -5.65      7.12 o 
   3   6   3        4.42       -3.06      9.94 o 
   4   6   3     1036.16      988.97     28.92 o 
   5   6   3       14.48       16.34     12.39 o 
   6   6   3      160.69      175.63     24.80 o 
   7   6   3       83.23       90.09     20.60 o 
   8   6   3        2.75        8.22     25.93 o 
   1   7   3       48.19      118.22     12.76 o 
   2   7   3        6.34       11.29     11.02 o 
   3   7   3      696.18      696.66     26.19 o 
   4   7   3     1015.54     1006.42     33.82 o 
   5   7   3       12.76        8.52     13.51 o 
   6   7   3       69.23       93.14     23.41 o 
   7   7   3       25.10       49.45     22.92 o 
   8   7   3        4.18       13.05     26.83 o 
   0   8   3      723.90      800.87     40.65 o 
   1   8   3      179.19      161.30     15.46 o 
   2   8   3      137.96      147.39     13.95 o 
   3   8   3      103.41      100.15     13.67 o 
   4   8   3      263.47      241.08     19.31 o 
   5   8   3      301.66      300.72     23.35 o 
   6   8   3        0.31      -18.99     18.99 o 
   7   8   3        8.86       18.68     22.36 o 
   1   9   3     7169.16     6943.83     93.39 o 
   2   9   3      989.21      957.07     37.36 o 
   3   9   3      917.66      868.10     33.60 o 
   4   9   3      105.47       93.25     17.66 o 
   5   9   3     1833.18     1895.57     53.14 o 
   6   9   3       20.35       12.16     21.46 o 
   7   9   3        0.95      -25.56     25.56 o 
   0  10   3      212.40      173.07     28.98 o 
   1  10   3      739.32      776.87     31.84 o 
   2  10   3       77.89       81.36     16.79 o 
   3  10   3      283.82      327.37     23.81 o 
   4  10   3      115.87      155.52     21.65 o 
   5  10   3      404.81      453.61     42.60 o 
   6  10   3        4.20       10.07     36.06 o 
   1  11   3     1480.03     1380.65     60.08 o 
   2  11   3       28.22       69.90     24.87 o 
   3  11   3      474.21      497.81     51.69 o 
   4  11   3        5.52       17.23     19.79 o 
   5  11   3     1198.59     1284.58     71.40 o 
   0  12   3      143.99      189.57     39.29 o 
   1  12   3      889.82      952.50     47.47 o 
   2  12   3       40.08       17.70     24.04 o 
   3  12   3     1793.04     1839.07     63.85 o 
   4  12   3        1.95        3.89     21.62 o 
   1  13   3       85.86       57.17     27.68 o 
   0   0   4    38007.30    42412.69    645.97 o 
   1   0   4     7711.01     8362.71     85.72 o 
   2   0   4      966.95      989.54     27.99 o 
   3   0   4    24214.82    24640.83    248.72 o 
   4   0   4    22768.24    23452.65    245.70 o 
   5   0   4     1027.95      903.55     56.15 o 
   6   0   4     1840.88     1705.87     47.00 o 
   7   0   4     3696.86     3796.19     78.32 o 
   8   0   4     1771.02     1818.85     61.48 o 
   9   0   4       61.41       73.26     23.32 o 
   1   1   4     5852.53     6397.39     45.86 o 
   2   1   4    13613.06    14252.04     98.47 o 
   3   1   4      750.56      654.65     17.24 o 
   4   1   4       72.48       67.30      8.15 o 
   5   1   4     2433.85     2295.37     35.29 o 
   6   1   4     2150.12     2164.82     37.96 o 
   7   1   4      281.52      309.42     19.76 o 
   8   1   4        2.18        6.30     12.32 o 
   9   1   4      102.64      113.11     17.78 o 
   0   2   4      484.98      443.95      9.41 o 
   1   2   4      321.66      330.38      7.50 o 
   2   2   4      491.10      526.81     13.96 o 
   3   2   4     2500.45     2305.49     27.27 o 
   4   2   4      287.53      213.58     11.49 o 
   5   2   4      164.04      168.39     12.85 o 
   6   2   4       17.28       48.00     18.08 o 
   7   2   4      366.20      381.10     25.14 o 
   8   2   4       89.53      117.74     17.05 o 
   9   2   4       14.94       14.81     14.81 o 
   1   3   4    11088.49    11843.31    101.28 o 
   2   3   4     4611.80     4582.75     52.39 o 
   3   3   4     4354.70     4768.28     42.14 o 
   4   3   4     6581.66     6667.49     57.23 o 
   5   3   4      931.30      902.00     24.83 o 
   6   3   4      213.53      212.09     15.56 o 
   7   3   4      171.81      175.63     16.35 o 
   8   3   4      244.06      245.10     21.87 o 
   9   3   4        6.84       11.41     17.96 o 
   0   4   4    13346.95    13636.48    138.29 o 
   1   4   4     2134.27     2118.19     26.09 o 
   2   4   4     3522.48     3816.42     42.39 o 
   3   4   4    15509.13    15894.80    121.84 o 
   4   4   4        3.34       12.70      7.91 o 
   5   4   4       46.99       34.99      8.30 o 
   6   4   4     1167.79     1154.64     31.35 o 
   7   4   4      412.41      412.85     31.27 o 
   8   4   4        0.38       12.71     15.63 o 
   9   4   4        2.34      -15.16     18.59 o 
   1   5   4       21.03       23.04      6.25 o 
   2   5   4     1353.91     1176.98     29.18 o 
   3   5   4     5650.33     5532.31     63.21 o 
   4   5   4       59.04       73.60      9.39 o 
   5   5   4      923.58      870.06     26.72 o 
   6   5   4      289.89      372.33     27.00 o 
   7   5   4      312.03      387.37     27.11 o 
   8   5   4       16.35       34.07     18.04 o 
   0   6   4    10051.92    10530.94    115.09 o 
   1   6   4      557.49      457.42     12.92 o 
   2   6   4       64.13       93.52      8.94 o 
   3   6   4     1685.48     1535.70     36.32 o 
   4   6   4     7586.85     7333.53     87.17 o 
   5   6   4        8.39       -2.12     15.61 o 
   6   6   4        7.71      -12.18     14.20 o 
   7   6   4      827.28      873.44     40.24 o 
   8   6   4      327.32      351.92     32.17 o 
   1   7   4    12412.55    12805.42    112.10 o 
   2   7   4    13037.32    13273.48    128.44 o 
   3   7   4      823.92      805.47     27.80 o 
   4   7   4     2741.69     2758.62     49.78 o 
   5   7   4     1704.68     1688.43     41.53 o 
   6   7   4     1300.17     1360.20     45.62 o 
   7   7   4       48.42       56.57     28.13 o 
   8   7   4      192.37      243.91     34.84 o 
   0   8   4      182.60      183.46     24.17 o 
   1   8   4      505.11      477.29     22.60 o 
   2   8   4      121.58      117.92     13.12 o 
   3   8   4       68.42       88.86     13.47 o 
   4   8   4      123.88      121.48     17.57 o 
   5   8   4      581.22      650.19     29.91 o 
   6   8   4       22.14      -10.38     16.48 o 
   7   8   4       58.48       64.75     24.98 o 
   1   9   4      199.88      242.51     19.94 o 
   2   9   4      330.54      382.67     24.35 o 
   3   9   4      420.65      405.66     24.32 o 
   4   9   4       39.46       55.11     16.30 o 
   5   9   4      112.30      104.32     19.12 o 
   6   9   4       19.04       44.89     24.05 o 
   7   9   4        6.19       -7.26     29.01 o 
   0  10   4      385.39      412.93     36.32 o 
   1  10   4      107.51      100.04     17.24 o 
   2  10   4      101.30       90.79     19.36 o 
   3  10   4      252.77      288.29     25.34 o 
   4  10   4        2.49       -4.82     14.34 o 
   5  10   4       74.99       72.01     33.32 o 
   6  10   4       54.16       67.81     37.91 o 
   1  11   4     1160.36     1113.35     54.43 o 
   2  11   4      464.87      529.16     68.33 o 
   3  11   4       89.34       90.35     22.56 o 
   4  11   4       73.20      127.61     24.80 o 
   5  11   4      398.28      435.12     39.32 o 
   0  12   4      503.06      598.58    133.68 o 
   1  12   4       26.59        6.25     22.43 o 
   2  12   4        0.52       -1.09     17.98 o 
   3  12   4       33.30       33.52     23.11 o 
   4  12   4       29.29       65.15     25.10 o 
   1  13   4      200.71      247.75     32.17 o 
   1   1   5     1469.16     1478.59     15.09 o 
   2   1   5      965.76     1035.88     13.54 o 
   3   1   5       11.03       13.57      4.36 o 
   4   1   5     1133.27     1091.51     19.17 o 
   5   1   5      307.73      336.40     15.93 o 
   6   1   5       91.40       79.28     11.72 o 
   7   1   5       88.44       80.15     13.53 o 
   8   1   5      181.43      221.13     19.30 o 
   9   1   5        7.52      -11.39     13.78 o 
   0   2   5    65912.16    69318.46    585.96 o 
   1   2   5      812.19      815.75     11.20 o 
   2   2   5       32.18       36.64      5.58 o 
   3   2   5     2504.70     2467.88     26.63 o 
   4   2   5     7148.57     6448.22     55.11 o 
   5   2   5       85.31       75.77      9.70 o 
   6   2   5     2698.26     2558.31     41.24 o 
   7   2   5       61.23       57.42     12.72 o 
   8   2   5      418.90      485.93     25.03 o 
   9   2   5       55.14       61.54     15.93 o 
   1   3   5        7.25       17.99      4.80 o 
   2   3   5    14314.96    14434.77    107.18 o 
   3   3   5     4135.42     4115.46     42.39 o 
   4   3   5      274.96      265.74     14.61 o 
   5   3   5       79.93       81.25     10.26 o 
   6   3   5     3573.89     3589.17     49.93 o 
   7   3   5        4.29        0.35     10.57 o 
   8   3   5        7.21       25.60     14.19 o 
   9   3   5        3.93       -4.54     17.91 o 
   0   4   5    18005.27    18182.82    165.05 o 
   1   4   5     6194.96     6605.39     59.51 o 
   2   4   5      269.89      276.78      9.33 o 
   3   4   5     2045.94     2049.72     27.68 o 
   4   4   5    19203.42    19440.00    141.98 o 
   5   4   5       65.15       80.46     10.16 o 
   6   4   5      394.44      400.24     20.27 o 
   7   4   5       43.95       35.16     13.52 o 
   8   4   5      344.34      358.45     28.55 o 
   9   4   5       45.74       62.65     20.44 o 
   1   5   5     3231.12     3257.56     34.30 o 
   2   5   5     8158.84     7327.62     74.23 o 
   3   5   5     2262.49     2301.31     44.46 o 
   4   5   5     1599.90     1541.05     27.76 o 
   5   5   5      229.10      182.61     14.32 o 
   6   5   5     1409.88     1456.94     40.83 o 
   7   5   5      255.47      257.26     23.98 o 
   8   5   5      534.08      560.03     33.98 o 
   0   6   5      578.31      578.90     39.28 o 
   1   6   5     1495.92     1631.17     23.49 o 
   2   6   5      461.22      469.62     15.79 o 
   3   6   5        3.62       -2.73      9.54 o 
   4   6   5      661.97      628.01     32.33 o 
   5   6   5     1781.62     1635.16     38.69 o 
   6   6   5       30.91        9.04     14.15 o 
   7   6   5       11.80        5.98     16.56 o 
   8   6   5        1.87       41.18     21.50 o 
   1   7   5      279.24      294.45     13.64 o 
   2   7   5      939.29     1039.04     47.34 o 
   3   7   5       82.12       97.50     14.41 o 
   4   7   5      222.30      223.22     18.13 o 
   5   7   5      212.00      230.56     22.15 o 
   6   7   5      117.48      135.43     22.34 o 
   7   7   5        0.92        1.57     20.77 o 
   8   7   5       38.80       76.17     36.83 o 
   0   8   5       14.35       -5.81     12.00 o 
   1   8   5      127.78      116.59     12.14 o 
   2   8   5     1103.84     1165.26     29.44 o 
   3   8   5       41.75       36.34     11.54 o 
   4   8   5        6.26        0.02     16.72 o 
   5   8   5      666.03      647.47     29.77 o 
   6   8   5      270.19      282.36     27.96 o 
   7   8   5       23.32       -1.38     21.84 o 
   1   9   5      671.67      718.89     44.30 o 
   2   9   5     9552.23     9472.53    118.01 o 
   3   9   5       77.17       77.26     14.49 o 
   4   9   5      428.15      449.22     32.08 o 
   5   9   5       92.52       74.07     20.29 o 
   6   9   5      995.26     1175.26     52.19 o 
   7   9   5        7.05      -10.31     51.29 o 
   0  10   5     3653.66     3722.57    162.25 o 
   1  10   5       18.65        6.77     21.43 o 
   2  10   5       34.32       38.08     16.46 o 
   3  10   5        5.81       -0.69     16.07 o 
   4  10   5     1113.70     1151.93     43.67 o 
   5  10   5       11.18       11.29     37.25 o 
   6  10   5        6.80       -1.58     26.68 o 
   1  11   5       43.75       45.46     18.82 o 
   2  11   5     2292.04     2264.13     74.84 o 
   3  11   5       35.21       23.98     18.41 o 
   4  11   5      114.85      104.90     25.30 o 
   5  11   5       63.17       23.78     22.09 o 
   0  12   5     2027.38     2136.73     94.54 o 
   1  12   5        0.80        8.27     17.88 o 
   2  12   5       16.69       23.91     19.88 o 
   3  12   5       62.47       57.95     20.32 o 
   4  12   5      944.96      960.88     75.27 o 
   1  13   5       20.04       45.57     23.86 o 
   0   0   6    97147.05   103503.85   1702.57 o 
   1   0   6     6244.04     6550.29     70.42 o 
   2   0   6     3561.98     3758.78     50.13 o 
   3   0   6     7475.68     7301.93     89.50 o 
   4   0   6    45811.25    47103.88    462.00 o 
   5   0   6     3700.12     3760.78     66.30 o 
   6   0   6     1758.22     1626.49     46.33 o 
   7   0   6      152.57      144.62     27.06 o 
   8   0   6     1311.92     1355.95     51.05 o 
   9   0   6       26.72       42.11     22.46 o 
   1   1   6    10375.76    11065.04     75.88 o 
   2   1   6    16362.46    17052.23    110.51 o 
   3   1   6     2393.09     2228.41     24.38 o 
   4   1   6      152.10      147.10      8.80 o 
   5   1   6      555.10      569.86     26.16 o 
   6   1   6     2046.99     2019.79     36.47 o 
   7   1   6       12.12        3.98     10.94 o 
   8   1   6        0.64       -5.94     11.60 o 
   9   1   6        0.45       -4.81     13.21 o 
   0   2   6    10755.95    11028.36    114.93 o 
   1   2   6     2329.17     2332.92     21.81 o 
   2   2   6      266.78      240.05      9.26 o 
   3   2   6      245.90      286.81     10.66 o 
   4   2   6      341.82      275.57     11.03 o 
   5   2   6      318.61      325.33     15.87 o 
   6   2   6      509.22      450.26     21.46 o 
   7   2   6      391.02      372.99     21.04 o 
   8   2   6       56.83       59.44     13.99 o 
   9   2   6       61.33       67.36     18.04 o 
   1   3   6     5529.28     6017.67     49.45 o 
   2   3   6     2990.71     2916.73     32.33 o 
   3   3   6      452.25      477.36     13.72 o 
   4   3   6      142.32      123.80      8.78 o 
   5   3   6       60.50       45.45      9.30 o 
   6   3   6      364.78      407.43     19.69 o 
   7   3   6        3.42      -10.32     10.32 o 
   8   3   6      148.71      159.14     19.34 o 
   9   3   6        1.18      -10.51     17.55 o 
   0   4   6     5903.64     6073.31     64.07 o 
   1   4   6     5010.61     5555.59     49.67 o 
   2   4   6      318.02      378.99     18.81 o 
   3   4   6     3008.23     2842.79     42.65 o 
   4   4   6     4160.05     3738.30     41.34 o 
   5   4   6      665.30      634.48     19.19 o 
   6   4   6      109.61      111.15     17.96 o 
   7   4   6       97.37      138.08     16.92 o 
   8   4   6      137.07      127.49     20.80 o 
   9   4   6        9.15       11.35     24.95 o 
   1   5   6     2927.96     3151.54     35.09 o 
   2   5   6     6257.44     6085.16     71.27 o 
   3   5   6     2722.38     2619.05     39.19 o 
   4   5   6       43.84       48.51      8.84 o 
   5   5   6      390.10      356.67     23.51 o 
   6   5   6       38.98       63.40     17.57 o 
   7   5   6      287.21      303.09     27.20 o 
   8   5   6        5.62      -12.22     22.54 o 
   0   6   6    13974.83    14026.63    136.49 o 
   1   6   6     1447.46     1326.34     24.38 o 
   2   6   6       61.11       90.06      8.70 o 
   3   6   6      207.70      183.38     15.77 o 
   4   6   6     3052.99     2998.81     72.32 o 
   5   6   6      383.36      331.72     24.33 o 
   6   6   6      576.04      508.94     27.67 o 
   7   6   6      118.43       77.58     20.21 o 
   8   6   6      522.05      669.12     40.23 o 
   1   7   6      652.77      532.46     16.98 o 
   2   7   6    23152.00    23721.46    208.96 o 
   3   7   6     2480.35     2415.77     46.71 o 
   4   7   6       82.98       92.04     14.08 o 
   5   7   6     1401.01     1290.09     36.57 o 
   6   7   6     4306.34     4333.76     97.90 o 
   7   7   6       29.22        8.72     20.89 o 
   8   7   6      483.16      544.34     44.43 o 
   0   8   6      717.61      727.07     34.41 o 
   1   8   6      158.53      138.99     13.05 o 
   2   8   6      770.76      716.76     26.40 o 
   3   8   6     1243.52     1192.93     31.39 o 
   4   8   6      283.39      294.14     20.91 o 
   5   8   6      535.05      544.45     30.58 o 
   6   8   6        6.11        3.78     17.42 o 
   7   8   6        1.46      -25.33     26.00 o 
   1   9   6      268.91      289.04     20.01 o 
   2   9   6        6.95       48.10     16.14 o 
   3   9   6      223.92      232.43     21.10 o 
   4   9   6        6.24       -5.88     13.88 o 
   5   9   6       31.84       50.52     17.96 o 
   6   9   6      209.78      197.03     40.96 o 
   0  10   6      286.58      354.90     93.69 o 
   1  10   6       31.61       37.02     17.00 o 
   2  10   6        0.44       -0.57     14.63 o 
   3  10   6       29.01        8.08     19.26 o 
   4  10   6      112.26      117.32     22.71 o 
   5  10   6       71.78       72.71     25.58 o 
   6  10   6       89.73      109.02     46.26 o 
   1  11   6      294.03      345.72     31.73 o 
   2  11   6     1596.12     1522.01     55.99 o 
   3  11   6       25.23       50.22     17.16 o 
   4  11   6       35.75       23.58     19.14 o 
   5  11   6       74.29      112.23     32.03 o 
   0  12   6        9.81       25.54     27.05 o 
   1  12   6       11.42       19.34     20.44 o 
   2  12   6        1.09        2.41     19.45 o 
   3  12   6        5.68       36.69     19.94 o 
   1  13   6      203.91      286.16     34.31 o 
   1   1   7     6036.88     6467.90     48.00 o 
   2   1   7     1259.99     1460.15     17.27 o 
   3   1   7     1664.55     1566.46     20.64 o 
   4   1   7      808.75      879.13     19.76 o 
   5   1   7      159.13      200.87     13.47 o 
   6   1   7       16.72       15.73     10.66 o 
   7   1   7      238.48      232.93     17.78 o 
   8   1   7       48.48       44.17     14.07 o 
   9   1   7        2.04        7.01     14.34 o 
   0   2   7     6582.04     6868.45     77.03 o 
   1   2   7     6387.64     6317.44     47.61 o 
   2   2   7      321.59      311.51      8.89 o 
   3   2   7    14019.09    14018.80     97.20 o 
   4   2   7     5442.08     5504.54     45.88 o 
   5   2   7      334.18      325.81     15.83 o 
   6   2   7      146.12      154.48     14.26 o 
   7   2   7     1183.87     1129.14     31.00 o 
   8   2   7      210.34      232.98     19.43 o 
   9   2   7        2.10       -5.53     14.84 o 
   1   3   7     3771.90     3588.93     33.32 o 
   2   3   7     3946.24     3834.18     35.24 o 
   3   3   7       16.32       55.71      6.34 o 
   4   3   7      595.92      604.20     16.40 o 
   5   3   7     1466.55     1429.55     29.88 o 
   6   3   7      258.10      278.54     16.69 o 
   7   3   7      234.47      256.90     18.43 o 
   8   3   7        3.74       14.52     13.95 o 
   9   3   7      146.63      157.53     24.20 o 
   0   4   7     1472.08     1265.26     21.60 o 
   1   4   7     8187.61     8321.07     63.34 o 
   2   4   7        6.90       28.74      4.80 o 
   3   4   7     1608.74     1286.94     22.28 o 
   4   4   7      972.17      865.70     18.88 o 
   5   4   7     1085.68     1051.51     33.94 o 
   6   4   7      190.88      196.58     16.27 o 
   7   4   7     1041.64      958.42     32.45 o 
   8   4   7      327.46      368.35     28.59 o 
   9   4   7       59.61       39.10     20.12 o 
   1   5   7    14203.73    14855.75    107.46 o 
   2   5   7     6824.96     7003.93     72.54 o 
   3   5   7     1380.56     1396.30     27.87 o 
   4   5   7        2.31       -4.78      7.28 o 
   5   5   7     6557.43     6370.27     74.19 o 
   6   5   7     1000.51      974.89     43.03 o 
   7   5   7       47.24       62.05     18.75 o 
   8   5   7       75.67       39.93     21.81 o 
   0   6   7        9.26       13.24      8.31 o 
   1   6   7        2.09        8.20      4.92 o 
   2   6   7       81.23       72.13      8.43 o 
   3   6   7        1.96       -2.49     11.16 o 
   4   6   7      198.82      198.46     20.97 o 
   5   6   7     2180.81     1971.14     47.23 o 
   6   6   7      348.75      283.22     25.38 o 
   7   6   7      161.31      174.14     24.12 o 
   8   6   7       42.63       52.47     22.45 o 
   1   7   7      358.31      408.52     17.71 o 
   2   7   7       53.29       82.25     12.27 o 
   3   7   7       42.56       64.51     13.41 o 
   4   7   7      346.80      327.13     20.58 o 
   5   7   7        4.58       52.40     17.13 o 
   6   7   7       84.89      123.98     24.63 o 
   7   7   7      158.60      172.96     28.08 o 
   8   7   7       83.08       11.03     29.29 o 
   0   8   7        3.02        7.24     12.52 o 
   1   8   7       28.69       32.57      9.35 o 
   2   8   7      495.51      526.22     26.81 o 
   3   8   7      458.31      376.48     20.60 o 
   4   8   7       43.68       38.69     13.26 o 
   5   8   7      641.36      629.35     36.67 o 
   6   8   7       35.47       53.51     21.75 o 
   7   8   7      165.96       95.62     32.03 o 
   1   9   7     1948.92     1860.61     53.61 o 
   2   9   7      736.79      754.18     31.47 o 
   3   9   7       52.73       34.85     14.43 o 
   4   9   7       25.87       30.45     13.82 o 
   5   9   7     1844.76     1740.63     72.66 o 
   6   9   7      361.14      385.49     36.33 o 
   0  10   7     2317.90     2259.70     88.16 o 
   1  10   7     1568.33     1534.41     51.41 o 
   2  10   7       10.09       28.80     16.01 o 
   3  10   7       32.55       44.55     24.95 o 
   4  10   7      327.62      308.14     31.03 o 
   5  10   7      441.30      466.76     38.76 o 
   6  10   7       37.09       36.62     28.54 o 
   1  11   7     2395.92     2424.02     68.80 o 
   2  11   7     1325.99     1408.98     73.09 o 
   3  11   7      625.55      562.11     39.82 o 
   4  11   7        2.50       31.64     19.69 o 
   5  11   7      388.55      410.50     46.96 o 
   0  12   7      197.66      219.48     43.02 o 
   1  12   7      342.99      433.78     37.23 o 
   2  12   7       12.21       44.84     22.16 o 
   3  12   7      971.14      938.20     46.16 o 
   1  13   7       40.84       38.70     24.53 o 
   0   0   8     1337.41     1322.11     28.96 o 
   1   0   8    91811.48    96040.83   1026.22 o 
   2   0   8     3087.34     3099.49     44.64 o 
   3   0   8    43759.71    43680.34    423.99 o 
   4   0   8     1354.56     1295.26     34.56 o 
   5   0   8      269.11      321.60     35.92 o 
   6   0   8       70.72       72.52     20.20 o 
   7   0   8     5381.92     5393.34     96.62 o 
   8   0   8        2.71       -0.88     17.93 o 
   9   0   8        3.59       -8.37     19.98 o 
   1   1   8     4770.14     4987.46     39.23 o 
   2   1   8      339.12      292.41      8.90 o 
   3   1   8    18550.70    19526.47    143.94 o 
   4   1   8        7.71       -4.26      6.47 o 
   5   1   8     1581.85     1436.69     30.92 o 
   6   1   8      117.80      117.18     13.45 o 
   7   1   8     1121.34     1129.58     32.96 o 
   8   1   8        8.09       28.36     13.35 o 
   9   1   8      210.96      214.45     20.92 o 
   0   2   8        3.30       -3.71      5.36 o 
   1   2   8     2465.58     2398.95     22.98 o 
   2   2   8       11.23        9.15      4.31 o 
   3   2   8    11187.84    11796.60     84.46 o 
   4   2   8      409.33      432.65     13.19 o 
   5   2   8     2372.59     2440.67     46.11 o 
   6   2   8       31.95       36.41     10.84 o 
   7   2   8      111.95      144.57     15.41 o 
   8   2   8       17.16       16.40     12.81 o 
   9   2   8        0.57       19.90     16.08 o 
   1   3   8     4092.64     4086.63     35.37 o 
   2   3   8        3.41       -4.86      4.92 o 
   3   3   8      614.08      712.83     14.82 o 
   4   3   8      638.33      648.10     14.16 o 
   5   3   8     1139.41     1137.80     29.06 o 
   6   3   8        0.01        3.19     10.03 o 
   7   3   8        9.32       11.20     10.94 o 
   8   3   8        1.33        3.25     13.53 o 
   9   3   8       86.29       85.62     21.74 o 
   0   4   8      119.12      123.77      7.99 o 
   1   4   8     6203.58     6316.71     51.06 o 
   2   4   8      322.78      364.12     13.53 o 
   3   4   8     9039.65     9077.30     73.19 o 
   4   4   8       17.87       36.52      7.36 o 
   5   4   8      234.05      243.49     16.14 o 
   6   4   8        9.63        4.08     10.62 o 
   7   4   8      686.80      690.13     28.64 o 
   8   4   8        2.20       19.69     17.14 o 
   9   4   8        4.19       -3.47     19.06 o 
   1   5   8     6491.56     6680.83     56.03 o 
   2   5   8      133.96      170.74     11.28 o 
   3   5   8     1540.30     1502.27     30.13 o 
   4   5   8       10.13        8.48      8.71 o 
   5   5   8      984.92      971.37     27.38 o 
   6   5   8       56.97       71.86     16.13 o 
   7   5   8      393.51      413.87     30.21 o 
   8   5   8        5.52       -0.48     19.24 o 
   0   6   8       43.04       49.11      7.41 o 
   1   6   8     3931.48     3715.12     38.22 o 
   2   6   8        8.31        3.34      5.68 o 
   3   6   8     3057.71     2939.53     48.58 o 
   4   6   8      102.63       70.54     14.77 o 
   5   6   8     3477.56     3477.90     58.31 o 
   6   6   8        7.71      -11.35     13.23 o 
   7   6   8      265.11      361.58     29.58 o 
   8   6   8      114.82      134.30     25.86 o 
   1   7   8    16294.87    16585.64    146.44 o 
   2   7   8      366.18      372.15     17.14 o 
   3   7   8     3476.26     3371.93     56.59 o 
   4   7   8      463.76      418.12     24.40 o 
   5   7   8     5559.12     5831.45    103.93 o 
   6   7   8        3.87       -2.25     16.44 o 
   7   7   8       10.58       43.15     26.27 o 
   8   7   8      104.70       84.67     61.01 o 
   0   8   8       29.82       31.02     14.13 o 
   1   8   8     1092.63     1145.68     26.52 o 
   2   8   8      131.82      141.69     16.59 o 
   3   8   8       19.39       13.83     11.17 o 
   4   8   8       52.95       33.24     17.28 o 
   5   8   8      116.03      115.85     22.23 o 
   6   8   8      330.18      232.70     33.09 o 
   7   8   8      296.96      230.12     37.84 o 
   1   9   8     1078.33     1116.59     42.89 o 
   2   9   8        0.08       18.34     16.22 o 
   3   9   8      287.48      261.73     23.26 o 
   4   9   8      194.23      157.67     23.96 o 
   5   9   8      232.21      223.27     32.43 o 
   6   9   8      215.80      267.09     31.88 o 
   0  10   8     1801.65     1877.77     81.68 o 
   1  10   8       21.49       34.73     18.20 o 
   2  10   8       67.12       49.78     19.29 o 
   3  10   8      443.45      384.28     32.94 o 
   4  10   8       64.68       25.83     17.63 o 
   5  10   8       30.56       36.91     25.43 o 
   6  10   8       69.21       78.46     32.09 o 
   1  11   8     2367.54     2505.64     70.31 o 
   2  11   8      262.28      243.71     29.38 o 
   3  11   8      472.74      541.11     39.61 o 
   4  11   8        0.44        8.20     19.06 o 
   5  11   8      487.96      505.90     49.48 o 
   0  12   8      181.54      223.12     41.48 o 
   1  12   8      113.01      184.33     31.41 o 
   2  12   8       48.74       43.23     21.96 o 
   3  12   8       77.99       37.59     24.71 o 
   1  13   8      190.21      226.45     32.88 o 
   1   1   9     5703.21     6194.44     47.47 o 
   2   1   9     1959.33     2149.64     23.85 o 
   3   1   9      840.57      798.60     22.50 o 
   4   1   9       39.23       57.77      8.49 o 
   5   1   9        7.52        5.42      8.10 o 
   6   1   9      232.87      223.94     17.74 o 
   7   1   9      124.11      121.47     14.82 o 
   8   1   9       69.10       61.32     14.74 o 
   9   1   9        7.01       17.14     14.11 o 
   0   2   9    11206.38    11608.83    123.88 o 
   1   2   9     3318.54     3160.13     28.39 o 
   2   2   9     3713.91     3982.47     36.17 o 
   3   2   9    14965.14    15142.42    104.69 o 
   4   2   9     5479.28     5382.23     49.04 o 
   5   2   9       69.61       79.65     10.53 o 
   6   2   9        0.54       10.61     10.22 o 
   7   2   9      925.25      923.68     29.01 o 
   8   2   9      113.95       95.81     15.77 o 
   9   2   9        8.86        6.42     15.15 o 
   1   3   9     2966.72     2651.61     26.33 o 
   2   3   9     9240.64     9500.98     72.17 o 
   3   3   9     1424.22     1296.55     20.09 o 
   4   3   9       31.90       43.99     11.90 o 
   5   3   9      533.67      484.98     19.37 o 
   6   3   9      646.99      667.17     23.41 o 
   7   3   9      228.25      238.63     19.27 o 
   8   3   9       25.63       15.35     15.24 o 
   9   3   9      137.92      159.66     21.70 o 
   0   4   9    13286.45    13368.58    126.63 o 
   1   4   9     4590.71     4515.63     39.85 o 
   2   4   9      381.57      392.60     10.71 o 
   3   4   9     2756.76     2553.74     30.29 o 
   4   4   9     2212.79     2136.66     35.44 o 
   5   4   9      213.77      221.92     15.98 o 
   6   4   9        0.66       -2.56     10.96 o 
   7   4   9      792.45      857.63     34.07 o 
   8   4   9      215.80      228.49     25.58 o 
   1   5   9     9881.18     9827.73     70.94 o 
   2   5   9     5402.49     5059.25     59.93 o 
   3   5   9     2447.69     2292.07     34.39 o 
   4   5   9      836.00      760.90     20.13 o 
   5   5   9     2872.71     2792.39     57.76 o 
   6   5   9      751.20      727.94     30.67 o 
   7   5   9        2.17        9.06     18.34 o 
   8   5   9      111.33      116.44     23.59 o 
   0   6   9      627.98      743.37     18.93 o 
   1   6   9       17.97       21.91      5.46 o 
   2   6   9       62.48       69.36      8.30 o 
   3   6   9       34.58       24.28      8.34 o 
   4   6   9       47.45       53.31     12.24 o 
   5   6   9       82.19       69.27     14.92 o 
   6   6   9       13.21        6.49     13.41 o 
   7   6   9       39.77       33.59     18.92 o 
   8   6   9       16.08       22.78     20.99 o 
   1   7   9        9.66       38.33      7.97 o 
   2   7   9       10.43       43.84     12.09 o 
   3   7   9      180.84      216.02     16.27 o 
   4   7   9       52.03       69.74     15.48 o 
   5   7   9      136.15      139.69     20.59 o 
   6   7   9       37.88       65.15     28.90 o 
   7   7   9      188.69      101.96     29.92 o 
   0   8   9       32.23       28.90     29.63 o 
   1   8   9      110.22      155.95     16.58 o 
   2   8   9       24.76       15.99     10.31 o 
   3   8   9      250.08      215.72     17.96 o 
   4   8   9       76.58       81.77     19.08 o 
   5   8   9        1.44        2.54     16.74 o 
   6   8   9       19.78       36.03     20.18 o 
   7   8   9      401.58      330.36     42.43 o 
   1   9   9     4934.10     5056.41     94.21 o 
   2   9   9     1918.12     1878.25     55.52 o 
   3   9   9     1736.91     1670.57     61.96 o 
   4   9   9       40.89       50.10     18.11 o 
   5   9   9      998.97     1015.74     54.50 o 
   6   9   9      559.10      535.15     41.40 o 
   0  10   9     1855.84     1884.28     81.83 o 
   1  10   9       25.69        0.46     15.54 o 
   2  10   9        2.73        9.33     16.23 o 
   3  10   9     1093.74     1073.48     47.83 o 
   4  10   9      377.44      427.61     35.31 o 
   5  10   9       65.74       79.06     27.24 o 
   6  10   9        0.52       36.25     37.36 o 
   1  11   9      100.77      173.40     34.36 o 
   2  11   9      239.95      292.70     31.91 o 
   3  11   9      255.89      296.87     33.47 o 
   4  11   9        0.62       14.60     20.03 o 
   5  11   9      559.82      640.31     53.57 o 
   0  12   9     1096.26     1001.93     87.07 o 
   1  12   9     1921.73     1796.03     63.11 o 
   2  12   9      134.12       68.41     24.44 o 
   3  12   9     1041.10     1000.53     54.07 o 
   0   0  10   107458.02   116354.35   1530.53 o 
   1   0  10     5867.45     6144.22     81.32 o 
   2   0  10      436.98      377.21     15.20 o 
   3   0  10     6996.52     7159.80     90.08 o 
   4   0  10    42119.52    43431.12    430.50 o 
   5   0  10     4505.91     4544.66     75.66 o 
   6   0  10     3520.21     3392.63     68.62 o 
   7   0  10      113.91       94.67     20.33 o 
   8   0  10     1617.47     1534.83     66.70 o 
   9   0  10        0.25       15.61     21.01 o 
   1   1  10     2074.53     2040.36     23.31 o 
   2   1  10    18315.43    18921.20    137.71 o 
   3   1  10       93.99      121.81      8.90 o 
   4   1  10      749.42      785.24     19.26 o 
   5   1  10      795.02      810.13     21.81 o 
   6   1  10     1831.49     1823.67     39.25 o 
   7   1  10       10.85       10.92     12.41 o 
   8   1  10        0.54        3.76     12.37 o 
   9   1  10        4.70        1.72     13.82 o 
   0   2  10     4274.53     4461.78     57.80 o 
   1   2  10     1965.14     2062.41     21.46 o 
   2   2  10      543.56      508.28     11.57 o 
   3   2  10      479.86      599.07     14.10 o 
   4   2  10      434.69      326.06     13.56 o 
   5   2  10       11.84       18.13      8.76 o 
   6   2  10        0.57        2.10     10.78 o 
   7   2  10      158.28      145.25     15.29 o 
   8   2  10      120.22      128.89     16.76 o 
   9   2  10        6.52       18.24     16.21 o 
   1   3  10     1511.11     1610.79     20.40 o 
   2   3  10      261.69      220.93      8.61 o 
   3   3  10      288.97      322.59     11.17 o 
   4   3  10       39.28       58.43      8.76 o 
   5   3  10       62.64       56.21      9.90 o 
   6   3  10      463.38      459.43     22.57 o 
   7   3  10        7.96        9.41     12.48 o 
   8   3  10      199.52      213.82     21.39 o 
   9   3  10        7.90        2.87     15.21 o 
   0   4  10     4321.42     3998.62     47.66 o 
   1   4  10     2935.20     3110.67     30.97 o 
   2   4  10      469.44      465.92     13.66 o 
   3   4  10      367.51      344.04     14.27 o 
   4   4  10     2443.72     2135.23     36.77 o 
   5   4  10        5.50        7.56     10.13 o 
   6   4  10      606.55      571.35     24.75 o 
   7   4  10      217.15      234.96     21.28 o 
   8   4  10      158.67      178.11     22.74 o 
   1   5  10      548.14      556.65     16.10 o 
   2   5  10     3353.06     3243.27     40.64 o 
   3   5  10        4.79       12.44      8.34 o 
   4   5  10        8.85        1.06     10.33 o 
   5   5  10      208.71      210.57     16.59 o 
   6   5  10      993.55     1072.28     36.24 o 
   7   5  10       25.50       27.32     17.20 o 
   8   5  10       16.60       -4.07     18.87 o 
   0   6  10     8580.13     8918.96     94.75 o 
   1   6  10      674.87      691.15     15.36 o 
   2   6  10       11.36        5.16      6.07 o 
   3   6  10      733.04      720.99     20.61 o 
   4   6  10     2643.05     2649.50     51.72 o 
   5   6  10      635.64      643.56     27.70 o 
   6   6  10       20.49        3.89     14.18 o 
   7   6  10       16.09       21.93     21.77 o 
   8   6  10      538.68      661.30     55.63 o 
   1   7  10     1117.96     1096.52     29.11 o 
   2   7  10    16581.88    16800.72    161.66 o 
   3   7  10      317.82      307.10     28.24 o 
   4   7  10     2582.58     2559.54     83.87 o 
   5   7  10      361.65      392.36     31.34 o 
   6   7  10     2129.23     2098.03    100.26 o 
   7   7  10       10.66       -2.02     42.80 o 
   0   8  10     1881.13     1836.52     71.59 o 
   1   8  10       49.95       62.63     13.44 o 
   2   8  10      254.70      273.55     21.56 o 
   3   8  10       43.61       56.46     14.43 o 
   4   8  10     1670.33     1626.04     49.24 o 
   5   8  10       43.39        1.47     16.37 o 
   6   8  10      215.86      161.09     26.62 o 
   7   8  10       24.21      -24.34     24.34 o 
   1   9  10        1.28       35.17     17.04 o 
   2   9  10      810.08      835.89     53.28 o 
   3   9  10       28.79       66.45     16.04 o 
   4   9  10      184.45      129.35     39.37 o 
   5   9  10       17.32       10.44     21.61 o 
   6   9  10       19.00       26.34     27.30 o 
   0  10  10       38.00       55.38     27.34 o 
   1  10  10      271.41      301.11     29.36 o 
   2  10  10        5.38       -3.87     16.16 o 
   3  10  10       62.50       44.79     19.27 o 
   4  10  10       42.51       38.73     49.80 o 
   5  10  10        9.54      -18.04     18.04 o 
   1  11  10      306.51      356.88     34.28 o 
   2  11  10      476.62      539.10     39.31 o 
   3  11  10       95.37      123.41     26.43 o 
   4  11  10      146.47      140.23     26.79 o 
   0  12  10      451.74      443.78     99.31 o 
   1  12  10      542.17      608.47     44.92 o 
   2  12  10        2.83       -7.23     20.68 o 
   3  12  10       31.52       56.47     24.24 o 
   1   1  11       74.84       90.11      7.99 o 
   2   1  11      262.54      299.74     10.72 o 
   3   1  11      550.17      568.96     15.17 o 
   4   1  11     1677.45     1787.09     28.56 o 
   5   1  11       88.85       94.11     11.08 o 
   6   1  11      103.18       99.90     13.12 o 
   7   1  11      360.47      340.95     20.63 o 
   8   1  11      412.80      392.35     23.66 o 
   9   1  11        1.56       -2.29     14.10 o 
   0   2  11    11795.14    12005.50    130.30 o 
   1   2  11      283.00      255.88      7.46 o 
   2   2  11      390.26      344.76     10.10 o 
   3   2  11     4818.81     4996.43     46.42 o 
   4   2  11     7081.83     6656.94     61.92 o 
   5   2  11       16.13       12.94      8.72 o 
   6   2  11     1587.15     1527.75     32.58 o 
   7   2  11       14.97       19.27     11.18 o 
   8   2  11      230.58      287.61     21.33 o 
   9   2  11        1.72       11.68     16.41 o 
   1   3  11      148.49      187.56      8.39 o 
   2   3  11    13459.78    13775.77     99.93 o 
   3   3  11      219.36      171.11      9.22 o 
   4   3  11      159.46      164.16     11.47 o 
   5   3  11      315.09      319.34     15.65 o 
   6   3  11     2214.84     2233.88     46.35 o 
   7   3  11       43.29       65.03     14.56 o 
   8   3  11        0.78        3.62     14.29 o 
   9   3  11       59.27       89.39     19.42 o 
   0   4  11    30637.68    31732.27    307.62 o 
   1   4  11     3452.76     3617.31     34.79 o 
   2   4  11     2768.32     3041.94     39.87 o 
   3   4  11      115.79      102.60      8.07 o 
   4   4  11     5129.23     4913.83     53.81 o 
   5   4  11      315.58      329.45     18.59 o 
   6   4  11      217.06      239.84     18.60 o 
   7   4  11      184.41      187.22     20.15 o 
   8   4  11      442.24      514.02     35.58 o 
   1   5  11     1985.82     1903.87     21.97 o 
   2   5  11    15470.42    15009.30    119.52 o 
   3   5  11      885.95      877.00     20.07 o 
   4   5  11      591.61      585.77     30.65 o 
   5   5  11        2.66        5.84     10.42 o 
   6   5  11     1883.40     1853.01     39.90 o 
   7   5  11       35.17       32.03     17.78 o 
   8   5  11      432.57      486.52     36.28 o 
   0   6  11      663.63      666.15     38.72 o 
   1   6  11       32.63       46.61      6.53 o 
   2   6  11      370.80      357.94     13.99 o 
   3   6  11       21.59       26.96      8.85 o 
   4   6  11       41.24       39.50     11.25 o 
   5   6  11       58.36       74.72     14.73 o 
   6   6  11      173.69      175.68     22.44 o 
   7   6  11        0.67        9.93     18.55 o 
   8   6  11        0.70       38.15     24.64 o 
   1   7  11       26.06       59.17     10.92 o 
   2   7  11        4.22       33.07     11.79 o 
   3   7  11       38.31       47.70     12.05 o 
   4   7  11      327.40      357.75     27.64 o 
   5   7  11       46.46       53.71     21.23 o 
   6   7  11       21.03       19.65     20.39 o 
   7   7  11       10.32       49.94     34.02 o 
   0   8  11       52.58       37.68     18.56 o 
   1   8  11       28.00       27.22     12.36 o 
   2   8  11       31.27       36.64     13.33 o 
   3   8  11       90.44       66.27     20.74 o 
   4   8  11        5.41       10.39     14.87 o 
   5   8  11       11.58      -16.24     16.24 o 
   6   8  11      142.66      129.76     25.43 o 
   7   8  11       13.74       44.30     29.36 o 
   1   9  11      221.36      254.87     29.41 o 
   2   9  11     4454.35     4483.97     88.50 o 
   3   9  11      507.08      436.57     28.15 o 
   4   9  11      449.68      534.64     36.16 o 
   5   9  11       17.17       -0.32     20.84 o 
   6   9  11      355.40      474.86     65.14 o 
   0  10  11     1091.97     1120.33     67.13 o 
   1  10  11        6.93       12.30     16.47 o 
   2  10  11       47.83       43.82     18.73 o 
   3  10  11      331.70      313.97     39.91 o 
   4  10  11     1084.04     1138.79    120.11 o 
   5  10  11       67.41       74.86     23.83 o 
   1  11  11      136.00      138.25     25.58 o 
   2  11  11     3862.18     3938.89    102.47 o 
   3  11  11       46.07       40.98     23.17 o 
   4  11  11       67.83       46.08     27.31 o 
   0  12  11      993.70     1147.72     90.70 o 
   1  12  11      509.51      567.13     42.54 o 
   2  12  11      149.06      116.27     26.86 o 
   3  12  11       55.49       35.71     26.74 o 
   0   0  12    63353.98    68181.38    982.13 o 
   1   0  12    28740.69    29443.53    330.33 o 
   2   0  12     1136.88     1097.67     29.25 o 
   3   0  12    20131.27    20693.60    216.74 o 
   4   0  12    13116.82    12936.23    188.08 o 
   5   0  12     1297.29     1242.40     37.61 o 
   6   0  12     2502.00     2441.88     57.94 o 
   7   0  12     1000.52     1204.09     45.18 o 
   8   0  12      308.50      238.48     28.03 o 
   9   0  12        0.25        5.59     21.49 o 
   1   1  12     2962.67     2854.82     33.57 o 
   2   1  12     5313.13     5283.22     51.27 o 
   3   1  12     2372.33     2211.93     29.58 o 
   4   1  12      308.57      303.90     13.93 o 
   5   1  12     1834.88     1778.61     31.73 o 
   6   1  12      994.62     1003.49     28.65 o 
   7   1  12      103.35      127.56     18.58 o 
   8   1  12       48.59       54.25     14.45 o 
   9   1  12      201.21      226.78     21.94 o 
   0   2  12     2716.40     2704.35     42.54 o 
   1   2  12     3659.25     3518.92     33.26 o 
   2   2  12        3.87        5.69      4.51 o 
   3   2  12      293.15      237.25     11.46 o 
   4   2  12      588.00      540.91     17.19 o 
   5   2  12      795.38      781.20     22.33 o 
   6   2  12      138.48      141.91     14.48 o 
   7   2  12      392.03      451.72     22.71 o 
   8   2  12       61.56       69.82     15.08 o 
   9   2  12       20.21        9.24     15.90 o 
   1   3  12     3940.41     3999.37     34.14 o 
   2   3  12      110.78       93.52      7.04 o 
   3   3  12      229.67      245.11     13.14 o 
   4   3  12      126.60      117.52     10.50 o 
   5   3  12      576.40      589.24     20.43 o 
   6   3  12        5.63       -4.43     10.81 o 
   7   3  12       11.27       11.39     12.77 o 
   8   3  12       86.55       97.91     17.89 o 
   9   3  12        0.13        6.79     22.95 o 
   0   4  12    11945.36    12306.12    119.37 o 
   1   4  12     9825.68    10538.45     79.85 o 
   2   4  12      695.83      723.78     14.51 o 
   3   4  12      636.20      570.92     14.69 o 
   4   4  12     2637.95     2578.53     36.25 o 
   5   4  12        1.34       14.47      9.97 o 
   6   4  12       84.35       61.95     13.72 o 
   7   4  12      287.35      351.93     25.14 o 
   8   4  12        7.84       23.59     19.80 o 
   1   5  12     2441.82     2489.33     26.32 o 
   2   5  12      105.86      168.16     10.43 o 
   3   5  12        9.37        8.35      6.76 o 
   4   5  12      126.35      135.14     13.77 o 
   5   5  12      348.66      385.70     23.92 o 
   6   5  12      180.05      219.83     27.60 o 
   7   5  12       17.00        6.72     16.45 o 
   8   5  12       29.89      103.91     26.35 o 
   0   6  12     5576.51     5702.30     67.79 o 
   1   6  12     1007.36      918.42     19.24 o 
   2   6  12       83.47       64.00      9.54 o 
   3   6  12     2782.80     2669.46     44.13 o 
   4   6  12      864.03      816.71     36.44 o 
   5   6  12     2270.54     2107.22     50.64 o 
   6   6  12      125.99      109.59     22.81 o 
   7   6  12      168.10      201.94     27.83 o 
   8   6  12       48.23       44.65     24.86 o 
   1   7  12     7443.39     7410.46     86.77 o 
   2   7  12     8210.65     7997.35     83.86 o 
   3   7  12     1337.17     1235.15     40.22 o 
   4   7  12      271.56      321.24     26.69 o 
   5   7  12     3128.23     3219.52     73.54 o 
   6   7  12     1724.22     1679.37     56.92 o 
   7   7  12       89.06       55.21     26.96 o 
   0   8  12      652.67      687.54     34.28 o 
   1   8  12      655.23      682.29     32.62 o 
   2   8  12       65.43       43.12     13.48 o 
   3   8  12      194.52      193.20     20.27 o 
   4   8  12      333.12      332.00     33.11 o 
   5   8  12        3.35       20.77     16.87 o 
   6   8  12       78.02       94.78     23.80 o 
   7   8  12       87.18      157.45     41.76 o 
   1   9  12       12.84       36.47     17.22 o 
   2   9  12       15.27       56.90     14.97 o 
   3   9  12      194.43      174.26     20.55 o 
   4   9  12       16.62       25.24     17.37 o 
   5   9  12      117.05      128.10     29.42 o 
   6   9  12        4.71       10.30     21.91 o 
   0  10  12       60.84       65.84     28.90 o 
   1  10  12      140.76      174.62     26.47 o 
   2  10  12       37.73       47.57     19.16 o 
   3  10  12       71.64       61.89     20.66 o 
   4  10  12        2.05       -7.95     20.66 o 
   5  10  12        1.71      -18.47     18.47 o 
   1  11  12      278.80      252.94     30.81 o 
   2  11  12     1346.67     1343.50     55.62 o 
   3  11  12      346.08      307.24     33.19 o 
   4  11  12      161.93      219.58     36.61 o 
   0  12  12      226.92      196.19     41.51 o 
   1  12  12      330.56      358.91     36.76 o 
   2  12  12       31.00       44.83     23.49 o 
   3  12  12        1.72        2.92     21.47 o 
   1   1  13      305.39      338.90     10.51 o 
   2   1  13      978.81      974.57     23.73 o 
   3   1  13      250.51      229.48     11.89 o 
   4   1  13       97.00      107.78     10.08 o 
   5   1  13        8.12       13.45      8.70 o 
   6   1  13       24.54       22.53     10.79 o 
   7   1  13       60.98       70.28     14.99 o 
   8   1  13       43.27       44.41     14.13 o 
   9   1  13       25.28       58.40     16.51 o 
   0   2  13      134.51      118.99     12.65 o 
   1   2  13     6128.52     5891.49     49.35 o 
   2   2  13        1.19        2.78      4.64 o 
   3   2  13    13057.01    13022.08     98.82 o 
   4   2  13       88.33       95.69     10.23 o 
   5   2  13      197.22      220.84     14.47 o 
   6   2  13       24.81       27.90     11.19 o 
   7   2  13     1676.68     1623.16     36.13 o 
   8   2  13        0.02       -4.19     12.87 o 
   9   2  13        6.52       -0.73     15.79 o 
   1   3  13    13261.01    14083.81    101.96 o 
   2   3  13       23.71       38.12      5.65 o 
   3   3  13     5821.14     5859.19     53.58 o 
   4   3  13      453.89      477.12     21.99 o 
   5   3  13     1362.06     1317.30     30.13 o 
   6   3  13       13.18       19.34     11.27 o 
   7   3  13      467.82      428.09     25.09 o 
   8   3  13       92.54       89.48     19.00 o 
   0   4  13     1344.30     1401.57     31.24 o 
   1   4  13     2901.79     2655.50     37.24 o 
   2   4  13       68.72       86.21      6.84 o 
   3   4  13     1639.22     1492.86     23.34 o 
   4   4  13      609.70      608.97     18.61 o 
   5   4  13     1940.34     1854.15     36.76 o 
   6   4  13        7.48       -6.96     11.62 o 
   7   4  13     1246.90     1287.36     40.50 o 
   8   4  13       11.21       -3.03     20.93 o 
   1   5  13    13404.51    13357.28     93.52 o 
   2   5  13      710.82      723.75     17.81 o 
   3   5  13      749.07      681.20     18.50 o 
   4   5  13       39.37       37.20     10.08 o 
   5   5  13     2867.02     2777.88     77.76 o 
   6   5  13       14.89       14.24     12.26 o 
   7   5  13        1.13       -1.30     17.95 o 
   8   5  13        4.27      -18.01     24.40 o 
   0   6  13     1283.73     1383.71     50.03 o 
   1   6  13      535.03      604.91     26.18 o 
   2   6  13        0.09       -2.03      7.23 o 
   3   6  13        2.09       -3.45      9.52 o 
   4   6  13      194.93      197.30     18.47 o 
   5   6  13       70.54       81.76     16.87 o 
   6   6  13        4.14      -15.30     16.88 o 
   7   6  13       75.72       65.12     21.61 o 
   8   6  13       44.07       11.11     23.97 o 
   1   7  13       68.60       96.26     12.93 o 
   2   7  13        0.75       38.14     10.16 o 
   3   7  13      171.17      163.04     16.31 o 
   4   7  13      107.62       85.13     21.99 o 
   5   7  13      178.59      124.98     24.86 o 
   6   7  13       11.90       26.75     20.64 o 
   7   7  13       26.91       -2.14     23.71 o 
   0   8  13      179.54      184.34     36.00 o 
   1   8  13      119.54       98.52     16.15 o 
   2   8  13        0.05        2.67     13.51 o 
   3   8  13       43.66       25.68     13.06 o 
   4   8  13        5.93       -8.04     13.16 o 
   5   8  13      401.55      380.28     32.16 o 
   6   8  13        1.54       -1.96     19.65 o 
   7   8  13        5.59       15.88     26.52 o 
   1   9  13     3237.80     3083.48     73.08 o 
   2   9  13      106.91      141.30     19.36 o 
   3   9  13     1441.57     1377.54     46.13 o 
   4   9  13       12.41       17.51     17.24 o 
   5   9  13     1708.71     1795.90     69.92 o 
   6   9  13        1.52      -24.14     24.14 o 
   0  10  13       59.73       59.28     26.63 o 
   1  10  13      948.11      969.42     54.56 o 
   2  10  13        0.43        5.25     17.28 o 
   3  10  13      837.66      851.18     45.24 o 
   4  10  13        0.48       12.48     19.51 o 
   5  10  13      201.43      176.45     33.42 o 
   1  11  13     1190.18     1222.00     53.08 o 
   2  11  13       62.01      119.61     25.62 o 
   3  11  13      753.25      748.03     46.16 o 
   4  11  13       27.62       38.80     27.14 o 
   0  12  13      131.92      124.78     51.94 o 
   1  12  13      387.33      432.59     39.55 o 
   2  12  13       46.87       13.77     21.17 o 
   3  12  13      632.15      662.22     62.03 o 
   0   0  14    14758.72    15168.88    272.34 o 
   1   0  14    25513.38    26734.76    262.28 o 
   2   0  14      115.71      114.61     13.21 o 
   3   0  14    24135.29    24445.37    252.15 o 
   4   0  14     5925.92     6103.50     87.84 o 
   5   0  14     1387.51     1298.09     39.33 o 
   6   0  14       19.21       28.41     15.29 o 
   7   0  14     2764.73     2743.66     91.48 o 
   8   0  14      134.81      171.07     24.88 o 
   9   0  14       58.23       68.40     24.15 o 
   1   1  14     5796.98     5949.95     58.87 o 
   2   1  14     1268.82     1161.06     22.30 o 
   3   1  14     2647.74     2503.43     34.35 o 
   4   1  14       66.78       54.96     13.91 o 
   5   1  14     1582.73     1478.06     29.45 o 
   6   1  14      746.15      773.20     26.14 o 
   7   1  14      254.12      298.75     19.76 o 
   8   1  14        0.04       -2.64     13.94 o 
   9   1  14       75.21       73.93     17.25 o 
   0   2  14     5929.17     6183.26     85.39 o 
   1   2  14       16.27       24.10      4.97 o 
   2   2  14      483.05      482.42     12.46 o 
   3   2  14     1706.17     1630.13     24.19 o 
   4   2  14     1011.27      946.07     22.86 o 
   5   2  14      192.32      182.06     16.50 o 
   6   2  14       13.53       24.04     10.91 o 
   7   2  14      277.46      272.40     21.49 o 
   8   2  14       17.45       16.48     13.72 o 
   9   2  14       27.00       17.41     23.71 o 
   1   3  14     5646.09     5993.63     51.44 o 
   2   3  14     1554.25     1556.34     21.75 o 
   3   3  14       98.64       95.79      8.37 o 
   4   3  14       23.10       22.27      7.84 o 
   5   3  14      827.80      797.24     23.16 o 
   6   3  14       37.97       20.54     11.28 o 
   7   3  14       32.51       49.57     15.19 o 
   8   3  14      123.90      124.61     20.84 o 
   0   4  14     1897.47     1762.18     36.39 o 
   1   4  14      387.59      306.33     11.80 o 
   2   4  14      313.04      303.10     12.79 o 
   3   4  14     5317.80     5014.65     48.98 o 
   4   4  14     1635.31     1556.46     28.24 o 
   5   4  14       34.74       34.82     11.37 o 
   6   4  14       31.69       32.24     13.18 o 
   7   4  14      449.02      493.83     28.07 o 
   8   4  14        3.56       23.34     17.55 o 
   1   5  14     4094.59     4042.10     40.34 o 
   2   5  14      187.82      198.61     13.10 o 
   3   5  14     1888.29     1792.80     32.02 o 
   4   5  14       25.22       41.27     11.36 o 
   5   5  14      460.05      481.06     24.09 o 
   6   5  14      709.38      696.60     30.10 o 
   7   5  14      208.18      209.29     28.90 o 
   8   5  14       36.28       28.21     25.39 o 
   0   6  14    10694.77    10947.85    159.80 o 
   1   6  14     5305.12     5105.09     65.43 o 
   2   6  14      122.05      136.04     14.49 o 
   3   6  14     1347.69     1275.18     42.47 o 
   4   6  14      399.02      417.25     23.82 o 
   5   6  14      322.69      313.76     25.17 o 
   6   6  14        1.73      -11.80     15.03 o 
   7   6  14      794.78      822.99     44.66 o 
   8   6  14       50.03      110.53     36.38 o 
   1   7  14     5839.59     5720.56     73.96 o 
   2   7  14     2451.60     2412.80     40.26 o 
   3   7  14     1351.56     1382.77     35.12 o 
   4   7  14        1.01      -11.97     13.97 o 
   5   7  14     2881.93     2996.91     87.22 o 
   6   7  14      374.56      420.81     35.68 o 
   7   7  14        0.72      -20.98     22.43 o 
   0   8  14      171.10      195.30     23.95 o 
   1   8  14      265.59      272.25     21.98 o 
   2   8  14       48.55       66.64     15.05 o 
   3   8  14      716.61      671.49     31.81 o 
   4   8  14      512.99      481.40     37.67 o 
   5   8  14      124.40       90.02     27.44 o 
   6   8  14        2.86      -19.22     19.22 o 
   7   8  14       10.13      -18.71     29.23 o 
   1   9  14       17.10       41.76     18.49 o 
   2   9  14      113.25      130.80     19.12 o 
   3   9  14      189.84      169.93     23.56 o 
   4   9  14        0.11       -3.29     16.23 o 
   5   9  14      214.21      169.11     27.02 o 
   6   9  14       11.09        1.93     36.34 o 
   0  10  14      409.70      442.75     50.14 o 
   1  10  14        1.11       12.85     18.09 o 
   2  10  14       42.13       21.45     18.32 o 
   3  10  14      320.41      322.60     32.72 o 
   4  10  14       31.56       81.42     22.14 o 
   5  10  14       45.25       41.56     22.95 o 
   1  11  14      477.87      532.53     39.95 o 
   2  11  14      616.09      615.84     48.79 o 
   3  11  14       72.73       39.32     22.40 o 
   4  11  14       70.31       89.49     29.19 o 
   0  12  14        2.02       43.41     34.78 o 
   1  12  14       16.35        6.74     26.57 o 
   2  12  14      122.31      130.09     28.06 o 
   1   1  15        6.38       11.81      4.36 o 
   2   1  15      839.38      810.47     23.75 o 
   3   1  15      102.01      105.85      9.62 o 
   4   1  15       18.77       23.38     11.20 o 
   5   1  15       23.42       19.33     10.71 o 
   6   1  15        2.45        7.08     10.40 o 
   7   1  15       14.28       12.55     11.71 o 
   8   1  15      188.46      179.72     18.93 o 
   9   1  15       52.81       94.47     17.72 o 
   0   2  15    17631.41    17477.85    187.13 o 
   1   2  15    11192.87    12007.81     89.68 o 
   2   2  15       57.87      130.78     10.10 o 
   3   2  15     3165.08     3125.41     38.21 o 
   4   2  15     5351.22     5079.82     58.61 o 
   5   2  15       76.30       90.84     12.21 o 
   6   2  15      966.25      954.18     27.28 o 
   7   2  15      190.38      210.51     17.98 o 
   8   2  15       81.90      102.82     17.98 o 
   1   3  15       54.27      100.00      6.96 o 
   2   3  15     3221.15     2915.56     39.31 o 
   3   3  15      256.35      227.85     11.04 o 
   4   3  15        3.71       -0.50      8.87 o 
   5   3  15      362.12      357.39     18.39 o 
   6   3  15      820.29      861.84     28.14 o 
   7   3  15       67.50       82.93     16.71 o 
   8   3  15      115.71      134.52     20.50 o 
   0   4  15    11693.42    12016.07    139.23 o 
   1   4  15      605.96      561.90     15.11 o 
   2   4  15      570.59      543.15     13.11 o 
   3   4  15      911.52      768.12     21.31 o 
   4   4  15     3331.76     3197.82     42.25 o 
   5   4  15      133.26      116.70     14.38 o 
   6   4  15        0.67       24.64     18.09 o 
   7   4  15        2.66        4.72     14.68 o 
   8   4  15      424.19      482.74     48.50 o 
   1   5  15     1186.99     1132.47     22.65 o 
   2   5  15     8862.07     8608.71     86.35 o 
   3   5  15      332.25      337.08     16.09 o 
   4   5  15      517.93      531.12     22.97 o 
   5   5  15      703.51      620.54     26.61 o 
   6   5  15     1829.30     1793.01     96.08 o 
   7   5  15        1.19        0.58     17.36 o 
   8   5  15       81.72       90.74     25.19 o 
   0   6  15     1069.77     1149.34     40.83 o 
   1   6  15       15.23       29.71      8.39 o 
   2   6  15        2.59        3.01      7.81 o 
   3   6  15       17.15       15.38      9.54 o 
   4   6  15       20.37       35.54     12.98 o 
   5   6  15        1.00        0.70     17.22 o 
   6   6  15        0.34      -17.64     17.64 o 
   7   6  15        3.80      -18.78     18.78 o 
   1   7  15      103.17      126.23     14.27 o 
   2   7  15      333.16      364.74     18.32 o 
   3   7  15       27.92       45.56     12.73 o 
   4   7  15      219.20      212.42     23.38 o 
   5   7  15       31.72       39.82     19.44 o 
   6   7  15       49.80       70.27     23.74 o 
   7   7  15        0.82       -5.04     24.32 o 
   0   8  15       32.55       22.49     16.89 o 
   1   8  15        1.02       -1.89     15.13 o 
   2   8  15      120.19      133.46     17.70 o 
   3   8  15      132.24      112.02     17.64 o 
   4   8  15       21.11        8.55     13.52 o 
   5   8  15      125.75      137.88     28.36 o 
   6   8  15       81.46      101.11     25.52 o 
   1   9  15      998.41      954.72     43.65 o 
   2   9  15     4347.88     4358.75     78.16 o 
   3   9  15      338.43      323.50     25.96 o 
   4   9  15      270.68      242.70     28.36 o 
   5   9  15      582.93      572.58     41.08 o 
   6   9  15      313.29      343.54     42.27 o 
   0  10  15      392.52      459.62     51.15 o 
   1  10  15      403.32      479.38     36.47 o 
   2  10  15      129.72       96.88     23.17 o 
   3  10  15        8.23       10.57     18.52 o 
   4  10  15      452.55      463.05     37.42 o 
   5  10  15        1.26       -6.25     19.66 o 
   1  11  15      102.58      147.42     27.80 o 
   2  11  15     1711.63     1690.65     61.75 o 
   3  11  15        3.64       20.27     25.04 o 
   4  11  15      265.14      234.61     39.28 o 
   0  12  15     1397.38     1375.71    104.93 o 
   1  12  15       94.79       69.37     25.68 o 
   2  12  15       24.20       62.20     26.12 o 
   0   0  16    18170.97    16712.93    242.77 o 
   1   0  16     6761.50     7479.04     87.67 o 
   2   0  16     1564.79     1431.76     37.46 o 
   3   0  16       31.74       38.07     12.10 o 
   4   0  16    20449.72    20001.59    219.38 o 
   5   0  16       76.55       62.03     15.08 o 
   6   0  16     2161.22     2165.32     83.42 o 
   7   0  16       14.44       40.14     18.84 o 
   8   0  16     1179.44     1266.50     54.93 o 
   1   1  16      895.16      983.55     17.92 o 
   2   1  16    17935.52    18845.97    161.84 o 
   3   1  16      206.00      198.88     11.98 o 
   4   1  16        6.23       -2.65      7.72 o 
   5   1  16      114.34      137.53     12.50 o 
   6   1  16     1618.94     1566.02     38.62 o 
   7   1  16        0.31       -5.76     11.38 o 
   8   1  16       45.91       71.24     15.57 o 
   0   2  16    11909.08    12873.85    145.62 o 
   1   2  16      705.17      819.29     13.57 o 
   2   2  16      111.45      128.19      9.24 o 
   3   2  16      171.12      185.41     11.64 o 
   4   2  16     1636.98     1647.75     30.77 o 
   5   2  16      211.38      218.38     15.95 o 
   6   2  16       29.14       32.25     10.95 o 
   7   2  16       16.87       19.80     12.40 o 
   8   2  16      216.75      243.90     22.56 o 
   1   3  16      314.48      377.57     11.20 o 
   2   3  16      768.34      615.13     14.22 o 
   3   3  16      331.35      357.81     13.23 o 
   4   3  16      336.74      332.73     15.59 o 
   5   3  16       44.41       52.62     11.36 o 
   6   3  16       78.11       79.27     14.57 o 
   7   3  16        5.24       13.94     13.52 o 
   8   3  16      397.40      418.16     31.56 o 
   0   4  16     5977.80     5595.47     84.20 o 
   1   4  16       56.39       75.80     10.09 o 
   2   4  16       49.84       50.35      7.01 o 
   3   4  16        8.64       21.27      7.65 o 
   4   4  16     2795.74     2665.05     67.87 o 
   5   4  16        1.63        7.34     11.79 o 
   6   4  16      544.45      576.82     30.05 o 
   7   4  16       36.66       40.48     16.04 o 
   8   4  16      279.38      340.05     30.20 o 
   1   5  16      108.50      106.22     11.51 o 
   2   5  16     3896.94     3780.17     59.50 o 
   3   5  16       40.48       50.59     10.90 o 
   4   5  16        4.32        5.64      9.77 o 
   5   5  16      113.58       99.90     15.08 o 
   6   5  16      463.59      447.94     26.60 o 
   7   5  16      101.20       81.24     22.30 o 
   8   5  16        0.79      -11.38     20.42 o 
   0   6  16     7356.13     7041.55    117.97 o 
   1   6  16      281.89      265.28     14.89 o 
   2   6  16      215.05      229.64     14.93 o 
   3   6  16        0.38       -3.36      8.49 o 
   4   6  16     2236.76     2187.47     48.12 o 
   5   6  16      138.81       96.66     22.10 o 
   6   6  16        0.59       33.63     20.46 o 
   7   6  16        6.42       -2.45     20.92 o 
   1   7  16       10.16       30.77     11.55 o 
   2   7  16    15881.52    16036.24    159.76 o 
   3   7  16        0.45        9.90     10.84 o 
   4   7  16      882.63      882.58     68.25 o 
   5   7  16       75.75       50.25     22.92 o 
   6   7  16     1570.59     1528.82     56.13 o 
   7   7  16        0.35        0.87     23.94 o 
   0   8  16      658.09      724.01     49.01 o 
   1   8  16      622.03      584.13     38.98 o 
   2   8  16      354.67      283.84     23.77 o 
   3   8  16      392.75      320.83     30.95 o 
   4   8  16      867.51      865.07     55.07 o 
   5   8  16        2.48        6.36     19.04 o 
   6   8  16        9.50      -19.47     19.47 o 
   1   9  16      292.22      309.87     29.39 o 
   2   9  16      534.13      627.99     33.03 o 
   3   9  16        3.18      -13.48     13.48 o 
   4   9  16       28.07       21.38     19.03 o 
   5   9  16        0.07       23.66     20.52 o 
   6   9  16        3.60       12.72     26.54 o 
   0  10  16       33.05       44.54     26.81 o 
   1  10  16      163.42      200.14     27.44 o 
   2  10  16       32.11       31.33     19.10 o 
   3  10  16      126.51      165.06     33.47 o 
   4  10  16       64.86       60.72     22.48 o 
   5  10  16      130.23      152.03     28.17 o 
   1  11  16       36.99       37.73     23.40 o 
   2  11  16      852.62      833.05     48.12 o 
   3  11  16      109.58      100.51     30.76 o 
   4  11  16        0.50      -18.30     26.14 o 
   0  12  16      183.38      255.97     48.06 o 
   1  12  16        3.63        4.86     22.90 o 
   2  12  16        0.63      -20.40     20.40 o 
   1   1  17     6129.42     7314.63     61.54 o 
   2   1  17       12.93       11.82      6.88 o 
   3   1  17        5.23       11.84      7.07 o 
   4   1  17        0.10        7.24      8.14 o 
   5   1  17        9.92       12.61      9.26 o 
   6   1  17       65.71       80.68     12.50 o 
   7   1  17        5.92       -4.28     11.56 o 
   8   1  17       71.34       52.48     17.01 o 
   0   2  17     6362.42     5932.57     80.57 o 
   1   2  17     3940.53     3877.54     36.23 o 
   2   2  17      321.05      325.08     13.49 o 
   3   2  17     3667.38     3506.77     51.70 o 
   4   2  17     3440.93     3356.44     45.88 o 
   5   2  17      111.12      107.65     13.07 o 
   6   2  17      393.74      412.78     22.09 o 
   7   2  17       86.17      122.13     16.69 o 
   8   2  17       95.95      138.12     19.53 o 
   1   3  17     2589.77     2503.57     29.30 o 
   2   3  17     2409.36     2286.22     26.92 o 
   3   3  17      799.06      760.12     18.04 o 
   4   3  17      276.11      265.56     18.94 o 
   5   3  17     1176.45     1090.72     27.79 o 
   6   3  17      632.76      649.16     30.01 o 
   7   3  17      504.76      498.35     31.26 o 
   8   3  17       49.63       66.78     20.20 o 
   0   4  17     5716.34     5643.48    117.34 o 
   1   4  17     1974.26     1917.29     29.06 o 
   2   4  17       19.85       21.50      6.45 o 
   3   4  17     2606.16     2470.33     44.95 o 
   4   4  17     2073.88     1962.82     39.83 o 
   5   4  17      495.90      524.35     25.22 o 
   6   4  17       50.17       61.78     15.16 o 
   7   4  17      572.73      592.72     33.72 o 
   8   4  17      209.72      248.98     26.84 o 
   1   5  17     3010.14     2929.57     37.87 o 
   2   5  17     3969.81     3782.96     86.67 o 
   3   5  17      677.73      627.11     23.59 o 
   4   5  17      583.92      562.95     27.31 o 
   5   5  17      587.05      579.31     29.87 o 
   6   5  17      755.36      727.56     31.46 o 
   7   5  17        8.33      -11.30     19.64 o 
   8   5  17      263.06      216.93     35.34 o 
   0   6  17       98.95      125.64     19.25 o 
   1   6  17       47.71       48.28      9.59 o 
   2   6  17       86.73       93.34     13.23 o 
   3   6  17       44.50       52.52     11.36 o 
   4   6  17       29.96       43.52     13.68 o 
   5   6  17       46.59        1.67     17.44 o 
   6   6  17       78.84       80.32     27.07 o 
   7   6  17       96.44       67.36     31.03 o 
   1   7  17       97.34      101.65     13.90 o 
   2   7  17        3.08       48.96     12.10 o 
   3   7  17      224.36      205.48     18.44 o 
   4   7  17       54.99       64.28     18.00 o 
   5   7  17        0.02       12.46     20.44 o 
   6   7  17        0.25       24.93     24.95 o 
   7   7  17        0.31        1.15     22.52 o 
   0   8  17      229.52      243.09     26.79 o 
   1   8  17      161.88      176.67     19.96 o 
   2   8  17      459.15      431.54     27.38 o 
   3   8  17        1.04       -2.87     12.99 o 
   4   8  17       52.53       53.66     18.34 o 
   5   8  17      259.51      315.67     31.60 o 
   6   8  17       18.91       18.15     22.08 o 
   1   9  17     1007.17      971.85     44.79 o 
   2   9  17      532.28      582.43     32.38 o 
   3   9  17      374.47      349.19     27.56 o 
   4   9  17      602.36      575.44     39.39 o 
   5   9  17      460.07      500.84     39.20 o 
   6   9  17      154.23       85.29     73.19 o 
   0  10  17     1180.78     1171.82     71.91 o 
   1  10  17     1417.61     1394.34     69.37 o 
   2  10  17      331.72      311.73     32.23 o 
   3  10  17      110.31       52.85     26.10 o 
   4  10  17     1205.85     1191.25     59.80 o 
   5  10  17       73.99       88.48     34.13 o 
   1  11  17      189.78      243.31     31.69 o 
   2  11  17      814.15      949.59     51.45 o 
   3  11  17      318.51      340.34     44.86 o 
   0  12  17     1063.18      988.55     77.43 o 
   1  12  17      214.57      216.04     38.08 o 
   0   0  18    35971.27    42995.22    586.26 o 
   1   0  18    23508.84    24745.73    249.00 o 
   2   0  18      202.04      222.88     34.92 o 
   3   0  18    33001.86    33748.26    394.67 o 
   4   0  18     1137.84     1049.99     74.61 o 
   5   0  18      853.31      858.30     34.09 o 
   6   0  18       87.72      150.66     21.26 o 
   7   0  18     1762.48     1667.07     53.37 o 
   8   0  18      249.94      204.88     29.40 o 
   1   1  18     3233.37     2815.37     31.23 o 
   2   1  18       54.13       52.30     10.13 o 
   3   1  18     6846.30     6998.94     83.90 o 
   4   1  18       21.95       24.82      9.10 o 
   5   1  18     1234.08     1144.39     31.43 o 
   6   1  18       77.81       73.47     12.46 o 
   7   1  18      401.28      431.35     23.49 o 
   8   1  18       42.15       49.07     15.07 o 
   0   2  18      314.14      420.57     22.94 o 
   1   2  18     1371.80     1299.92     17.90 o 
   2   2  18      485.78      451.72     19.48 o 
   3   2  18      241.05      212.80     16.74 o 
   4   2  18      113.94      108.30     11.99 o 
   5   2  18       59.91       49.01     11.18 o 
   6   2  18       25.02       27.70     11.90 o 
   7   2  18      298.07      315.75     22.46 o 
   8   2  18      110.29      146.11     21.84 o 
   1   3  18     1354.69     1360.03     21.17 o 
   2   3  18      373.46      383.71     13.32 o 
   3   3  18       23.70       43.96      8.90 o 
   4   3  18        0.06       -8.34      8.34 o 
   5   3  18      133.49      135.29     23.55 o 
   6   3  18       26.74       14.33     13.35 o 
   7   3  18        3.27       -4.97     14.47 o 
   8   3  18       50.49       32.78     19.96 o 
   0   4  18      643.28      610.32     35.07 o 
   1   4  18     2388.50     2287.56     32.82 o 
   2   4  18       54.38       63.53     10.39 o 
   3   4  18     1801.50     1699.97     45.08 o 
   4   4  18      293.86      278.20     19.19 o 
   5   4  18       57.59       75.92     15.26 o 
   6   4  18        4.20       22.36     13.86 o 
   7   4  18       74.09      134.36     23.16 o 
   8   4  18        3.32       -7.45     16.89 o 
   1   5  18     3051.13     2898.90     38.34 o 
   2   5  18      398.61      404.83     18.18 o 
   3   5  18      865.25      834.32     26.90 o 
   4   5  18        8.76       27.01     12.64 o 
   5   5  18       37.16       70.46     16.53 o 
   6   5  18        1.65      -11.14     14.69 o 
   7   5  18       44.07       97.13     28.21 o 
   0   6  18      158.05      159.00     21.08 o 
   1   6  18     2581.43     2544.37     40.69 o 
   2   6  18      144.01      130.21     13.03 o 
   3   6  18      910.12      882.46     26.46 o 
   4   6  18      347.41      340.17     23.85 o 
   5   6  18      948.19      838.86     35.46 o 
   6   6  18       12.48       20.10     20.46 o 
   7   6  18      797.27      780.24     80.95 o 
   1   7  18     9296.95     9255.34    106.36 o 
   2   7  18     1506.94     1524.02     37.17 o 
   3   7  18     2838.05     2677.34     55.27 o 
   4   7  18       82.91       72.16     21.68 o 
   5   7  18     3295.22     3315.35     84.75 o 
   6   7  18      231.11      203.84     33.73 o 
   7   7  18       39.77      -10.65     23.80 o 
   0   8  18      468.76      499.83     80.49 o 
   1   8  18       96.01       82.64     14.23 o 
   2   8  18       42.31       36.15     15.05 o 
   3   8  18      222.29      255.81     26.55 o 
   4   8  18        1.53        9.71     16.97 o 
   5   8  18       71.18       80.22     23.27 o 
   6   8  18       13.51       13.51     22.95 o 
   1   9  18      532.47      526.40     30.85 o 
   2   9  18      300.85      302.59     29.67 o 
   3   9  18        2.52       16.81     16.83 o 
   4   9  18       96.52      123.41     35.99 o 
   5   9  18      241.10      201.33     28.80 o 
   0  10  18       50.46       89.71     32.52 o 
   1  10  18      188.29      141.11     25.43 o 
   2  10  18      236.82      248.54     30.66 o 
   3  10  18       10.68       34.78     33.34 o 
   4  10  18       40.86       35.62     21.78 o 
   1  11  18      766.97      752.77     46.76 o 
   2  11  18      116.08      131.17     27.46 o 
   3  11  18      390.44      415.68     48.40 o 
   0  12  18       63.65       61.64     39.40 o 
   1  12  18       70.82       54.43     25.76 o 
   1   1  19     1054.46     1224.48     19.36 o 
   2   1  19     1680.39     1845.91     37.01 o 
   3   1  19      368.35      414.27     17.81 o 
   4   1  19       96.35      130.37     12.54 o 
   5   1  19        5.58        5.82      9.74 o 
   6   1  19       69.43       83.71     13.57 o 
   7   1  19      197.98      217.95     18.71 o 
   8   1  19       50.06       63.13     15.98 o 
   0   2  19     1980.51     1806.49     48.46 o 
   1   2  19     2199.07     1937.52     29.33 o 
   2   2  19     1309.98     1399.91     25.13 o 
   3   2  19     4715.26     4427.72     51.63 o 
   4   2  19      565.76      560.11     20.04 o 
   5   2  19       31.85       32.12     10.77 o 
   6   2  19        9.85       20.10     11.24 o 
   7   2  19     1103.25     1192.78     38.41 o 
   8   2  19       49.97       61.47     19.56 o 
   1   3  19     4712.49     4629.75     50.64 o 
   2   3  19      399.76      323.34     12.87 o 
   3   3  19      781.73      763.25     20.00 o 
   4   3  19        0.06        6.85      9.44 o 
   5   3  19     1350.59     1342.46     37.72 o 
   6   3  19       45.47       36.06     14.28 o 
   7   3  19      208.54      203.34     22.85 o 
   8   3  19        6.79       17.81     17.68 o 
   0   4  19     2834.93     2836.95     53.04 o 
   1   4  19     3743.70     3600.16     43.80 o 
   2   4  19      235.81      249.51     13.54 o 
   3   4  19     2896.25     2793.21     42.64 o 
   4   4  19      833.71      769.75     33.52 o 
   5   4  19     1708.60     1600.88     44.07 o 
   6   4  19      258.61      232.35     22.18 o 
   7   4  19      272.53      259.74     25.09 o 
   8   4  19       13.24       20.95     19.90 o 
   1   5  19     6212.15     6128.21     63.41 o 
   2   5  19      618.00      601.49     21.40 o 
   3   5  19      651.22      607.76     26.70 o 
   4   5  19       30.10       20.95     13.13 o 
   5   5  19     2456.62     2317.85     75.45 o 
   6   5  19      458.50      404.92     31.53 o 
   7   5  19      203.15      232.77     35.64 o 
   0   6  19     1168.28     1132.91    131.20 o 
   1   6  19       80.64       80.40     11.57 o 
   2   6  19      245.96      267.71     16.89 o 
   3   6  19      497.85      455.17     21.19 o 
   4   6  19       25.37       21.24     13.56 o 
   5   6  19       56.65       64.32     17.15 o 
   6   6  19       13.67      -14.62     18.23 o 
   7   6  19        0.37      -22.00     22.00 o 
   1   7  19      543.88      581.54     25.49 o 
   2   7  19      102.78      142.11     16.06 o 
   3   7  19      189.22      174.62     17.24 o 
   4   7  19       10.90       32.61     14.67 o 
   5   7  19       16.46       22.52     19.39 o 
   6   7  19       47.13       64.20     23.47 o 
   7   7  19        0.31      -29.01     29.01 o 
   0   8  19     2136.02     2039.87     62.97 o 
   1   8  19      472.11      455.29     24.38 o 
   2   8  19      307.75      320.47     25.58 o 
   3   8  19       75.11      106.52     20.61 o 
   4   8  19       26.68        8.99     16.71 o 
   5   8  19        1.08       -9.45     20.51 o 
   6   8  19       11.80      -11.06     21.75 o 
   1   9  19     1806.21     1886.92     50.64 o 
   2   9  19        2.13        1.39     14.67 o 
   3   9  19     1212.73     1060.91     47.68 o 
   4   9  19        0.00       11.67     18.45 o 
   5   9  19      918.44      911.55     49.30 o 
   0  10  19      205.72      149.69     37.89 o 
   1  10  19      340.56      389.77     35.41 o 
   2  10  19       42.71       21.74     20.64 o 
   3  10  19      164.42      204.07     34.67 o 
   4  10  19      240.87      264.56     31.97 o 
   1  11  19     1235.63     1207.03     55.74 o 
   2  11  19      125.50      160.43     28.82 o 
   3  11  19      125.57      177.22     35.52 o 
   0   0  20    19998.79    20406.84    569.79 o 
   1   0  20     6552.65     6460.05     81.86 o 
   2   0  20       22.17       12.73     13.45 o 
   3   0  20     5148.15     5107.95    107.17 o 
   4   0  20     7448.34     7136.41    128.06 o 
   5   0  20      142.43      136.22     29.90 o 
   6   0  20     1623.95     1702.76     61.71 o 
   7   0  20      896.80      864.87     42.15 o 
   8   0  20      307.22      396.99     35.24 o 
   1   1  20     2999.92     3023.82     60.68 o 
   2   1  20     2946.12     2683.58     39.54 o 
   3   1  20      531.91      491.71     19.44 o 
   4   1  20       35.11       32.62     10.93 o 
   5   1  20      438.93      435.15     23.05 o 
   6   1  20      880.36      890.21     32.90 o 
   7   1  20        4.44       18.40     13.61 o 
   8   1  20       12.49       21.66     14.39 o 
   0   2  20     4351.43     4539.60     77.50 o 
   1   2  20      598.24      607.42     15.99 o 
   2   2  20     1566.90     1536.25     26.81 o 
   3   2  20      302.06      307.68     16.60 o 
   4   2  20     1024.72      981.96     25.06 o 
   5   2  20      269.36      251.72     18.91 o 
   6   2  20       36.72       34.06     12.65 o 
   7   2  20       67.41      127.41     19.19 o 
   8   2  20      147.32      138.44     23.06 o 
   1   3  20      117.16      132.39     12.83 o 
   2   3  20      683.40      723.40     20.73 o 
   3   3  20      111.29      137.59     12.24 o 
   4   3  20      297.09      277.73     17.88 o 
   5   3  20      432.11      472.00     33.45 o 
   6   3  20      480.45      476.22     29.06 o 
   7   3  20        1.68       28.57     16.37 o 
   8   3  20        7.11       22.94     18.11 o 
   0   4  20     2783.92     2703.49     67.83 o 
   1   4  20     1473.77     1498.19     31.95 o 
   2   4  20        0.52        8.39      7.20 o 
   3   4  20      905.05      837.40     26.07 o 
   4   4  20     1045.38     1027.87     34.87 o 
   5   4  20       20.41       24.77     15.33 o 
   6   4  20       55.30       98.72     41.36 o 
   7   4  20      450.44      411.15     33.96 o 
   8   4  20      421.61      439.16     38.02 o 
   1   5  20      465.44      461.46     17.04 o 
   2   5  20     2401.52     2304.62     39.79 o 
   3   5  20      118.21      110.13     14.75 o 
   4   5  20       16.53       26.86     12.90 o 
   5   5  20      120.36      130.40     18.90 o 
   6   5  20      467.73      496.32     34.18 o 
   7   5  20      137.35      166.25     31.47 o 
   0   6  20       19.92       31.21     17.51 o 
   1   6  20     1123.04     1066.47     27.06 o 
   2   6  20      409.57      410.15     21.07 o 
   3   6  20     1283.88     1265.50     33.85 o 
   4   6  20      960.16      975.21     35.80 o 
   5   6  20      170.26      179.43     30.94 o 
   6   6  20       44.71       42.00     23.61 o 
   7   6  20        4.16        0.48     22.88 o 
   1   7  20      225.82      243.61     19.21 o 
   2   7  20     4574.98     4628.08     69.74 o 
   3   7  20      316.27      293.04     20.79 o 
   4   7  20      137.49      134.38     20.00 o 
   5   7  20     1348.22     1221.63     49.77 o 
   6   7  20      918.54      924.64    108.97 o 
   0   8  20     4410.71     4073.18     92.47 o 
   1   8  20      247.21      243.06     19.55 o 
   2   8  20       21.24        9.56     13.45 o 
   3   8  20      303.98      265.81     27.09 o 
   4   8  20      441.43      386.44     33.67 o 
   5   8  20        2.46       -2.09     23.12 o 
   6   8  20        1.82       18.62     25.91 o 
   1   9  20      174.78      152.50     20.82 o 
   2   9  20      225.95      271.08     25.53 o 
   3   9  20        4.31        7.79     17.88 o 
   4   9  20       52.19       39.44     20.29 o 
   5   9  20       48.42       10.95     22.16 o 
   0  10  20       55.86       33.56     33.61 o 
   1  10  20       36.91       32.54     21.10 o 
   2  10  20       22.31       -8.65     17.47 o 
   3  10  20       15.42        9.02     23.46 o 
   4  10  20        5.39       -8.28     20.31 o 
   1  11  20      329.38      347.65     36.48 o 
   2  11  20      389.89      414.64     39.46 o 
   3  11  20        7.32       -3.09     26.41 o 
   1   1  21        8.39       26.67      6.11 o 
   2   1  21        9.14        7.33      6.71 o 
   3   1  21       11.16       31.31      9.36 o 
   4   1  21       88.04      101.68     13.45 o 
   5   1  21       20.04       14.18     11.74 o 
   6   1  21       37.65       50.14     12.53 o 
   7   1  21        0.76       16.77     13.84 o 
   8   1  21       78.74       68.04     18.49 o 
   0   2  21     9004.54     9087.64    129.75 o 
   1   2  21        5.67       20.76     13.32 o 
   2   2  21      316.29      341.14     14.58 o 
   3   2  21       21.99       15.28      9.22 o 
   4   2  21     7018.80     7053.37     83.33 o 
   5   2  21      144.71      119.76     15.23 o 
   6   2  21       13.60        0.82     11.90 o 
   7   2  21       66.20       49.98     17.05 o 
   8   2  21       18.33       53.42     19.58 o 
   1   3  21        0.04        4.13      6.70 o 
   2   3  21     6700.10     6862.56     74.33 o 
   3   3  21      118.55      110.48     18.29 o 
   4   3  21       29.67       36.68     12.09 o 
   5   3  21      245.25      260.10     19.66 o 
   6   3  21      397.00      423.52     27.77 o 
   7   3  21       13.18        1.75     25.60 o 
   8   3  21       25.79       58.83     22.80 o 
   0   4  21    13425.79    13471.57    161.22 o 
   1   4  21       77.55       77.91      9.81 o 
   2   4  21      191.57      191.71     13.84 o 
   3   4  21       75.99       99.13     12.40 o 
   4   4  21      678.27      709.23     31.54 o 
   5   4  21      747.06      740.26     36.28 o 
   6   4  21      573.43      530.01     44.73 o 
   7   4  21       11.91       29.31     18.14 o 
   1   5  21        8.23        5.78      7.60 o 
   2   5  21    10345.49    10207.93    103.57 o 
   3   5  21      859.00      779.41     28.28 o 
   4   5  21      349.45      404.77     26.61 o 
   5   5  21       35.69       44.04     16.05 o 
   6   5  21      778.67      777.77     40.87 o 
   7   5  21      161.91      148.86     36.22 o 
   0   6  21     2005.10     1923.08     57.68 o 
   1   6  21      158.37      159.69     14.69 o 
   2   6  21      111.13       93.79     13.14 o 
   3   6  21      310.85      270.45     19.79 o 
   4   6  21      316.85      264.74     21.22 o 
   5   6  21      143.28      149.00     20.89 o 
   6   6  21       46.08       56.84     23.69 o 
   7   6  21       93.88      101.41     29.89 o 
   1   7  21      674.57      681.98     35.42 o 
   2   7  21      377.70      366.30     22.80 o 
   3   7  21       28.69       10.10     11.19 o 
   4   7  21      221.64      217.66     23.45 o 
   5   7  21       41.47       25.90     20.51 o 
   6   7  21       41.07       28.71     22.69 o 
   0   8  21      254.57      242.36     28.77 o 
   1   8  21        2.57       -6.40     10.96 o 
   2   8  21       89.84      112.00     18.25 o 
   3   8  21       32.93       30.96     17.33 o 
   4   8  21      229.41      269.55     29.67 o 
   5   8  21       16.81        6.67     20.46 o 
   6   8  21       32.24       40.75     23.67 o 
   1   9  21       14.29       31.26     15.46 o 
   2   9  21     2438.63     2289.59    137.87 o 
   3   9  21       82.63      121.86     23.15 o 
   4   9  21      125.52      144.93     26.14 o 
   5   9  21        8.65       41.60     24.48 o 
   0  10  21     1095.82     1154.72     74.21 o 
   1  10  21        9.96      -17.76     24.41 o 
   2  10  21       71.95       52.41     22.82 o 
   3  10  21       31.10       33.20     19.65 o 
   4  10  21      345.56      416.32     38.40 o 
   1  11  21       85.18       81.51     27.18 o 
   2  11  21     1066.88     1134.00     57.03 o 
   0   0  22    17980.57    18354.07    407.89 o 
   1   0  22     4003.71     4157.94     85.04 o 
   2   0  22       51.57       34.60     13.91 o 
   3   0  22     3632.98     3450.12    107.81 o 
   4   0  22     7123.82     6908.09    137.21 o 
   5   0  22      288.54      315.38     29.53 o 
   6   0  22     2090.24     2027.49     74.03 o 
   7   0  22      736.40      739.76     47.10 o 
   8   0  22      837.36      852.54     46.70 o 
   1   1  22     1336.69     1241.33     20.80 o 
   2   1  22     4294.74     4223.08     49.83 o 
   3   1  22     2053.63     2028.46     37.23 o 
   4   1  22      839.99      799.97     26.46 o 
   5   1  22      156.56      149.24     16.54 o 
   6   1  22      980.90      981.56     33.25 o 
   7   1  22      348.83      306.27     24.23 o 
   8   1  22       45.97       53.31     18.19 o 
   0   2  22      545.83      658.31     28.60 o 
   1   2  22      352.57      334.04     15.94 o 
   2   2  22      144.48      156.15     14.80 o 
   3   2  22      131.89      124.10     12.99 o 
   4   2  22      636.82      698.33     26.49 o 
   5   2  22        7.68       15.70     11.29 o 
   6   2  22      462.57      427.68     25.40 o 
   7   2  22       29.46       42.53     16.96 o 
   8   2  22       56.50       65.12     20.83 o 
   1   3  22       36.34       35.20      8.86 o 
   2   3  22      671.50      684.53     20.86 o 
   3   3  22      263.14      290.52     19.42 o 
   4   3  22      778.61      749.76     29.26 o 
   5   3  22      265.17      278.83     28.34 o 
   6   3  22      107.79      128.39     21.77 o 
   7   3  22      146.08      152.52     24.56 o 
   8   3  22       90.52       77.82     37.54 o 
   0   4  22     4253.38     4142.36     70.94 o 
   1   4  22        2.41       10.84      7.72 o 
   2   4  22     2799.84     2848.66     41.02 o 
   3   4  22      126.29      132.43     13.60 o 
   4   4  22      642.15      687.24     31.53 o 
   5   4  22      313.70      293.49     26.42 o 
   6   4  22      167.59      187.38     24.77 o 
   7   4  22        0.17       31.61     18.53 o 
   1   5  22        2.18        4.70      8.98 o 
   2   5  22       13.84       26.15     10.51 o 
   3   5  22      289.59      295.68     20.67 o 
   4   5  22       76.19       61.16     19.89 o 
   5   5  22       99.91      115.08     31.01 o 
   6   5  22      408.93      494.85     35.07 o 
   7   5  22       58.77       75.60     23.87 o 
   0   6  22     3839.00     3770.24     84.68 o 
   1   6  22     2629.51     2492.82     55.99 o 
   2   6  22      175.29      156.88     15.42 o 
   3   6  22     1250.11     1153.96     35.92 o 
   4   6  22     1887.72     1902.33     44.82 o 
   5   6  22      675.70      583.40     54.38 o 
   6   6  22       11.24      -17.46     20.22 o 
   7   6  22       16.54       30.10     26.17 o 
   1   7  22     1550.98     1497.33     38.09 o 
   2   7  22     6375.35     6527.98    102.55 o 
   3   7  22      462.56      456.31     24.96 o 
   4   7  22     1026.14     1005.06     40.31 o 
   5   7  22      459.28      453.22     32.44 o 
   6   7  22      424.03      440.21     45.66 o 
   0   8  22      483.24      483.45     37.31 o 
   1   8  22       91.87       74.37     14.75 o 
   2   8  22       59.71       52.13     16.52 o 
   3   8  22        5.93      -11.46     15.90 o 
   4   8  22      289.13      298.39     31.51 o 
   5   8  22       82.87      106.33     25.70 o 
   1   9  22        8.30        7.78     14.73 o 
   2   9  22      174.50      185.86     23.29 o 
   3   9  22       18.12       24.71     18.11 o 
   4   9  22       21.30       -3.31     19.03 o 
   5   9  22        0.79       11.46     21.65 o 
   0  10  22       86.96       85.51     45.15 o 
   1  10  22        6.72       -9.79     24.51 o 
   2  10  22      124.47      116.82     26.99 o 
   3  10  22      104.18      107.92     25.80 o 
   4  10  22        6.24        2.61     20.72 o 
   1  11  22      152.18      190.54     31.89 o 
   2  11  22      478.71      481.60     44.23 o 
   1   1  23       10.90       32.17      7.27 o 
   2   1  23       11.03       17.38      7.83 o 
   3   1  23      220.15      234.62     15.86 o 
   4   1  23     1196.89     1144.05     30.35 o 
   5   1  23       36.47       18.19     11.97 o 
   6   1  23      216.32      212.24     20.25 o 
   7   1  23        0.40      -10.89     13.42 o 
   8   1  23       35.55       24.94     16.37 o 
   0   2  23     3284.33     3510.05     68.92 o 
   1   2  23     2275.72     2159.72     36.81 o 
   2   2  23       33.27       25.02      8.93 o 
   3   2  23     3410.95     3323.37     56.43 o 
   4   2  23        9.57       20.50     12.20 o 
   5   2  23       78.62       79.38     13.90 o 
   6   2  23      897.40      833.53     35.21 o 
   7   2  23      796.77      856.13     51.84 o 
   8   2  23        0.26       10.13     19.72 o 
   1   3  23     2850.67     2832.61     40.31 o 
   2   3  23     1298.36     1238.04     29.25 o 
   3   3  23     2113.74     1978.03     38.58 o 
   4   3  23      235.31      226.51     21.64 o 
   5   3  23      651.52      689.85     35.79 o 
   6   3  23      532.21      594.24     36.11 o 
   7   3  23      451.22      488.61     37.18 o 
   0   4  23     2180.53     2171.47     49.47 o 
   1   4  23      832.90      825.02     22.02 o 
   2   4  23     1301.67     1246.79     27.46 o 
   3   4  23     3426.63     3451.94     56.72 o 
   4   4  23     1555.43     1588.68     47.36 o 
   5   4  23       48.22       56.55     16.94 o 
   6   4  23      169.77      145.04     27.48 o 
   7   4  23      338.37      386.22     34.01 o 
   1   5  23      609.09      567.86     22.19 o 
   2   5  23       71.03       72.50     12.48 o 
   3   5  23     1346.91     1276.22     34.58 o 
   4   5  23      893.32      828.91     35.06 o 
   5   5  23      856.71      928.84     45.29 o 
   6   5  23        2.31        8.24     16.72 o 
   7   5  23       74.13       42.51     21.62 o 
   0   6  23     1080.14     1049.30     45.34 o 
   1   6  23      181.62      198.99     18.15 o 
   2   6  23      703.64      705.93     25.95 o 
   3   6  23       12.37       11.69     11.60 o 
   4   6  23       99.72      110.56     17.01 o 
   5   6  23       23.53       18.53     15.49 o 
   6   6  23       88.80       35.77     23.31 o 
   1   7  23      128.85      104.02     16.21 o 
   2   7  23       74.02       84.22     15.29 o 
   3   7  23        1.48       22.81     13.92 o 
   4   7  23        0.19        1.42     15.29 o 
   5   7  23        0.62        4.64     23.09 o 
   6   7  23       11.63      -18.30     21.05 o 
   0   8  23       98.48       67.47     21.06 o 
   1   8  23       58.63       54.92     15.64 o 
   2   8  23      325.48      306.26     26.56 o 
   3   8  23       45.45       32.93     17.93 o 
   4   8  23       25.03       -1.77     23.21 o 
   5   8  23        2.17       -3.42     19.05 o 
   1   9  23     1605.11     1563.04     48.63 o 
   2   9  23      765.91      717.27     46.95 o 
   3   9  23      426.58      393.99     35.15 o 
   4   9  23      129.23      123.87     25.04 o 
   0  10  23       72.06       73.88     34.46 o 
   1  10  23      369.13      405.18     38.01 o 
   2  10  23        1.73      -16.68     16.68 o 
   3  10  23      304.80      277.13     32.98 o 
   1  11  23      836.83      878.69     53.44 o 
   0   0  24     2318.37     2515.32     63.37 o 
   1   0  24    11487.51    11387.97    157.32 o 
   2   0  24     1292.62     1310.73     44.83 o 
   3   0  24     7707.39     7685.06    123.10 o 
   4   0  24     2190.30     2072.01     58.13 o 
   5   0  24     5997.43     5933.28    113.27 o 
   6   0  24       34.17       39.41     20.55 o 
   7   0  24      916.28     1067.51     91.21 o 
   8   0  24      102.33       84.73     27.74 o 
   1   1  24     4694.31     4847.36     87.99 o 
   2   1  24      948.03      970.42     33.35 o 
   3   1  24      528.76      542.97     25.12 o 
   4   1  24       20.07       21.08     11.48 o 
   5   1  24      936.19      834.87     29.89 o 
   6   1  24        1.13       12.19     13.46 o 
   7   1  24       20.54       18.64     15.37 o 
   8   1  24        2.76       -8.93     33.79 o 
   0   2  24      451.10      511.14     27.42 o 
   1   2  24     1451.35     1392.93     29.72 o 
   2   2  24       64.50       64.50     12.10 o 
   3   2  24      259.26      260.57     19.40 o 
   4   2  24     3220.33     3132.27     69.93 o 
   5   2  24        2.38       -1.72     13.28 o 
   6   2  24      343.37      371.33     27.16 o 
   7   2  24      163.94      182.78     26.23 o 
   1   3  24      761.65      758.84     24.13 o 
   2   3  24      153.00      165.74     14.44 o 
   3   3  24      823.38      819.87     26.63 o 
   4   3  24      783.14      811.16     33.56 o 
   5   3  24      219.12      190.17     23.71 o 
   6   3  24        1.53      -14.43     14.43 o 
   7   3  24        0.00       -3.73     23.12 o 
   0   4  24      510.81      537.90     27.90 o 
   1   4  24     2465.49     2403.66     37.91 o 
   2   4  24        3.40       -2.15      8.40 o 
   3   4  24      451.99      465.37     24.31 o 
   4   4  24      630.62      603.12     33.00 o 
   5   4  24      599.64      560.52     37.60 o 
   6   4  24       12.19       -9.35     16.66 o 
   7   4  24      174.70      238.64     29.00 o 
   1   5  24     2434.09     2340.66     45.73 o 
   2   5  24      266.83      269.91     18.26 o 
   3   5  24      919.02      900.82     36.27 o 
   4   5  24       15.16       14.65     12.17 o 
   5   5  24       65.90       30.03     17.97 o 
   6   5  24       26.38       27.47     18.38 o 
   7   5  24       32.24       39.55     23.12 o 
   0   6  24       59.93       71.68     19.54 o 
   1   6  24     2179.11     2151.35     45.91 o 
   2   6  24        3.98       -1.68     10.67 o 
   3   6  24     1440.45     1412.60     39.95 o 
   4   6  24       90.03      102.56     16.96 o 
   5   6  24       68.09       68.04     18.96 o 
   6   6  24       51.46       28.99     23.31 o 
   1   7  24     2759.92     2733.22     53.77 o 
   2   7  24       58.82       59.46     14.93 o 
   3   7  24     1921.19     1688.47     46.91 o 
   4   7  24        1.47       -1.29     15.13 o 
   5   7  24     2151.23     2078.80     80.13 o 
   6   7  24       15.50      -19.01     21.04 o 
   0   8  24      729.37      663.90     43.21 o 
   1   8  24      234.03      278.41     22.65 o 
   2   8  24        0.33        5.66     14.93 o 
   3   8  24      361.87      344.84     33.49 o 
   4   8  24       11.18      -17.31     17.84 o 
   5   8  24      187.29      213.11     43.63 o 
   1   9  24      106.19      117.22     21.95 o 
   2   9  24       47.21       31.05     17.93 o 
   3   9  24      100.08      109.15     24.75 o 
   4   9  24        2.78       22.89     21.34 o 
   0  10  24      184.94      159.82     40.88 o 
   1  10  24        3.81      -17.38     17.38 o 
   2  10  24       33.26       42.09     22.65 o 
   3  10  24        2.76      -17.99     19.26 o 
   1  11  24      132.85      237.87     47.04 o 
   1   1  25       70.14      122.31     15.02 o 
   2   1  25     1086.33     1100.27     27.45 o 
   3   1  25       27.34       32.64     12.39 o 
   4   1  25     1313.99     1295.88     33.22 o 
   5   1  25      172.94      158.61     16.87 o 
   6   1  25      683.70      654.17     29.92 o 
   7   1  25        7.48       19.23     14.96 o 
   0   2  25     3974.11     4022.90     77.57 o 
   1   2  25      476.12      452.44     25.02 o 
   2   2  25     2074.12     2083.27     38.60 o 
   3   2  25     1498.99     1518.38     37.23 o 
   4   2  25       85.42       91.77     15.82 o 
   5   2  25      153.58      154.03     18.97 o 
   6   2  25      625.40      644.19     46.41 o 
   7   2  25      625.28      672.13     41.56 o 
   1   3  25     1366.94     1304.34     29.88 o 
   2   3  25      747.31      720.65     27.15 o 
   3   3  25      282.51      323.10     19.79 o 
   4   3  25       42.13       73.51     14.82 o 
   5   3  25      502.33      516.10     33.27 o 
   6   3  25      315.20      411.72     33.15 o 
   7   3  25        1.64       -5.36     17.97 o 
   0   4  25      981.27      991.44     34.72 o 
   1   4  25      329.34      327.46     16.86 o 
   2   4  25      198.82      212.65     16.35 o 
   3   4  25      186.59      162.01     17.84 o 
   4   4  25     2172.68     2124.49     66.95 o 
   5   4  25      220.29      214.91     25.25 o 
   6   4  25        3.46       -8.82     16.64 o 
   7   4  25      207.23      246.24     30.11 o 
   1   5  25     1221.96     1158.76     30.27 o 
   2   5  25     2405.69     2240.92     42.72 o 
   3   5  25      741.77      630.71     27.83 o 
   4   5  25      217.86      237.91     21.11 o 
   5   5  25      931.44      856.15     41.72 o 
   6   5  25      197.02      184.57     25.91 o 
   7   5  25        6.33       -2.58     41.46 o 
   0   6  25      907.47      995.35     49.87 o 
   1   6  25       68.46       41.98     17.43 o 
   2   6  25        8.12       20.20     13.77 o 
   3   6  25        0.42        2.01     11.83 o 
   4   6  25       39.89       34.08     14.42 o 
   5   6  25       18.17       25.38     15.78 o 
   6   6  25       21.92       32.24     24.23 o 
   1   7  25      129.17      132.57     17.87 o 
   2   7  25        0.76       18.97     13.31 o 
   3   7  25        5.08       19.30     14.81 o 
   4   7  25       71.99       31.02     21.95 o 
   5   7  25        0.07       49.17     19.52 o 
   6   7  25        2.72      -23.95     23.95 o 
   0   8  25       28.14       16.12     18.80 o 
   1   8  25       10.31       22.57     13.36 o 
   2   8  25       16.73      -10.97     12.23 o 
   3   8  25      105.75      119.46     24.74 o 
   4   8  25      150.73      144.51     25.88 o 
   5   8  25        1.44      -16.65     20.05 o 
   1   9  25      119.17      118.53     21.13 o 
   2   9  25      999.46      972.97     44.36 o 
   3   9  25      134.15      175.05     28.23 o 
   4   9  25       28.41       33.04     22.72 o 
   0  10  25      212.38      259.40     46.58 o 
   1  10  25      260.69      257.81     33.04 o 
   2  10  25       15.40        3.60     23.53 o 
   3  10  25      266.10      290.02     33.38 o 
   0   0  26    20723.19    21604.47    476.86 o 
   1   0  26      536.66      630.44     41.06 o 
   2   0  26     7196.36     7330.33    117.74 o 
   3   0  26       19.45       25.30     15.84 o 
   4   0  26     6431.53     6261.46    113.29 o 
   5   0  26     2162.43     2088.73     63.80 o 
   6   0  26      116.09      138.12     36.75 o 
   7   0  26      127.56      149.62     29.06 o 
   1   1  26        0.45        9.04      8.74 o 
   2   1  26     1913.45     1912.86     36.63 o 
   3   1  26     1557.50     1604.46     35.18 o 
   4   1  26      276.28      281.85     21.94 o 
   5   1  26       79.98       72.91     16.01 o 
   6   1  26     1701.01     1759.04     48.75 o 
   7   1  26       27.48       45.93     17.93 o 
   0   2  26     4399.27     4544.37    110.35 o 
   1   2  26       59.68       66.06     11.19 o 
   2   2  26      488.70      469.97     20.76 o 
   3   2  26     1588.71     1574.64     62.48 o 
   4   2  26      592.05      593.17     28.92 o 
   5   2  26      472.11      450.33     27.36 o 
   6   2  26      501.15      480.61     30.61 o 
   7   2  26        0.08       21.95     19.52 o 
   1   3  26      132.95      139.91     16.21 o 
   2   3  26      627.45      592.83     23.20 o 
   3   3  26      921.70      949.13     29.09 o 
   4   3  26      257.04      269.67     21.90 o 
   5   3  26      125.12      133.95     21.32 o 
   6   3  26       48.37       59.98     20.38 o 
   7   3  26        0.80        5.70     18.57 o 
   0   4  26     3503.24     3547.38    105.42 o 
   1   4  26      167.92      168.37     14.31 o 
   2   4  26       28.48       22.62     10.06 o 
   3   4  26      263.13      275.44     29.97 o 
   4   4  26      547.37      557.60     39.24 o 
   5   4  26      135.40       96.76     20.36 o 
   6   4  26      116.83       85.24     22.05 o 
   7   4  26       41.04       64.12     22.62 o 
   1   5  26     1083.11     1092.02     29.83 o 
   2   5  26     1738.46     1683.98     37.59 o 
   3   5  26        2.89        8.71     12.30 o 
   4   5  26       24.38       15.53     13.60 o 
   5   5  26        0.32       -7.76     15.38 o 
   6   5  26      113.20      146.38     25.95 o 
   0   6  26     2075.66     2214.73     81.12 o 
   1   6  26       21.97       16.75     12.74 o 
   2   6  26      153.13      131.67     15.84 o 
   3   6  26       43.10       35.85     13.38 o 
   4   6  26     1095.03     1094.73     42.56 o 
   5   6  26       46.45       44.86     16.94 o 
   6   6  26       18.16       14.94     24.94 o 
   1   7  26       16.25       22.16     13.62 o 
   2   7  26     4193.46     4057.01     69.20 o 
   3   7  26       55.35       31.35     16.31 o 
   4   7  26      474.27      490.19     29.22 o 
   5   7  26      122.47      128.43     23.15 o 
   0   8  26       70.11       69.02     23.41 o 
   1   8  26        0.05        4.87     13.31 o 
   2   8  26       76.45       51.21     19.32 o 
   3   8  26        3.62       11.35     19.02 o 
   4   8  26      450.03      453.50     38.59 o 
   5   8  26       82.59       61.71     24.87 o 
   1   9  26       10.39        0.23     16.44 o 
   2   9  26      148.71      177.97     36.26 o 
   3   9  26       12.13       14.32     21.19 o 
   4   9  26       13.79        5.70     20.11 o 
   0  10  26      154.19      130.69     40.03 o 
   1  10  26      162.15      138.61     29.80 o 
   2  10  26        2.38        5.78     21.97 o 
   1   1  27      673.91      652.34     22.29 o 
   2   1  27      650.48      615.90     28.27 o 
   3   1  27      464.85      470.40     22.28 o 
   4   1  27       30.22       48.59     14.30 o 
   5   1  27      869.69      851.97     34.86 o 
   6   1  27        3.59        6.76     15.25 o 
   7   1  27       14.14       23.36     16.50 o 
   0   2  27    11013.74    11664.89    174.04 o 
   1   2  27      728.02      719.06     23.82 o 
   2   2  27       19.53       12.89     10.00 o 
   3   2  27      567.92      529.69     32.35 o 
   4   2  27     1490.34     1448.70     51.84 o 
   5   2  27      576.20      565.40     30.46 o 
   6   2  27       16.71        3.33     15.52 o 
   7   2  27      117.72      142.44     25.97 o 
   1   3  27     1578.77     1590.24     42.13 o 
   2   3  27     2596.19     2614.95     45.86 o 
   3   3  27     1833.26     1739.98     38.60 o 
   4   3  27       69.00       73.74     15.44 o 
   5   3  27      385.27      382.47     30.70 o 
   6   3  27      342.25      365.30     32.52 o 
   7   3  27       56.10       61.24     21.76 o 
   0   4  27      675.64      676.18     32.37 o 
   1   4  27      141.97      135.94     13.53 o 
   2   4  27        7.20       15.58     10.11 o 
   3   4  27     1330.00     1233.77     51.54 o 
   4   4  27     1853.77     1885.88     82.92 o 
   5   4  27      135.48      157.90     36.47 o 
   6   4  27        1.50        0.93     17.53 o 
   1   5  27      110.14       98.67     14.30 o 
   2   5  27     3384.22     3285.21     54.06 o 
   3   5  27       50.15       45.61     14.04 o 
   4   5  27      461.20      474.17     29.08 o 
   5   5  27      116.35      139.77     22.99 o 
   6   5  27      205.50      235.57     37.39 o 
   0   6  27        2.33       28.08     20.06 o 
   1   6  27        1.69       -1.64     12.02 o 
   2   6  27      114.32      116.11     15.72 o 
   3   6  27       84.52       63.72     17.82 o 
   4   6  27       45.11       44.83     18.31 o 
   5   6  27        1.02       17.58     16.04 o 
   6   6  27        6.57       -1.78     28.30 o 
   1   7  27       20.13       31.90     14.67 o 
   2   7  27       51.30       64.50     16.52 o 
   3   7  27      104.69       87.86     18.78 o 
   4   7  27      104.90       82.15     21.04 o 
   5   7  27       20.74       25.86     19.93 o 
   0   8  27      151.19      146.78     27.31 o 
   1   8  27       54.73       34.68     15.19 o 
   2   8  27        1.82      -15.53     15.61 o 
   3   8  27        1.29      -17.18     17.18 o 
   4   8  27        4.66       28.70     22.23 o 
   1   9  27       36.66       37.90     18.70 o 
   2   9  27     1113.36     1112.70     51.83 o 
   3   9  27      124.59      141.89     27.42 o 
   0  10  27     1014.71     1101.14    174.37 o 
   1  10  27      163.32      150.04     30.77 o 
   2  10  27        3.28        2.06     28.53 o 
   0   0  28     3950.25     3897.36    142.40 o 
   1   0  28     3097.54     2971.68     86.49 o 
   2   0  28      101.26       76.76     23.14 o 
   3   0  28     3175.10     3216.43     95.18 o 
   4   0  28     2673.75     2647.85     89.85 o 
   5   0  28        3.58       -3.87     21.68 o 
   6   0  28      231.59      284.34    116.41 o 
   7   0  28     2995.20     2945.45    107.90 o 
   1   1  28     2449.35     2316.83     60.48 o 
   2   1  28     1462.74     1443.33     37.15 o 
   3   1  28      918.96      928.90     31.63 o 
   4   1  28      363.80      321.36     24.05 o 
   5   1  28      307.85      343.67     26.25 o 
   6   1  28       22.22        0.64     21.82 o 
   7   1  28      311.12      339.42     32.00 o 
   0   2  28      487.73      882.18     59.14 o 
   1   2  28       46.00       53.80     11.04 o 
   2   2  28      151.09      156.05     16.58 o 
   3   2  28     1239.03     1231.20     35.79 o 
   4   2  28        6.95       11.44     12.61 o 
   5   2  28       29.82       38.01     15.09 o 
   6   2  28       21.48       29.50     18.96 o 
   7   2  28       73.26       68.70     22.68 o 
   1   3  28     1452.26     1430.77     33.43 o 
   2   3  28      176.88      174.36     15.89 o 
   3   3  28      144.73      161.10     21.75 o 
   4   3  28        3.03       -5.49     10.77 o 
   5   3  28       77.07      109.45     25.24 o 
   6   3  28       56.91       30.29     18.27 o 
   7   3  28        6.58       24.19     20.74 o 
   0   4  28        1.33       -0.33     26.01 o 
   1   4  28      223.27      266.29     18.51 o 
   2   4  28       43.93       87.38     13.86 o 
   3   4  28      125.37      134.14     17.56 o 
   4   4  28      180.05      256.99     25.01 o 
   5   4  28       44.05       42.91     18.27 o 
   6   4  28      132.29      133.32     23.33 o 
   1   5  28        3.54       -8.24     10.16 o 
   2   5  28      281.15      329.64     21.68 o 
   3   5  28      231.72      242.80     21.14 o 
   4   5  28       13.45        4.44     13.85 o 
   5   5  28      328.60      329.78     27.58 o 
   6   5  28       86.15       82.30     22.49 o 
   0   6  28      571.53      523.31     38.90 o 
   1   6  28      751.50      751.22     31.60 o 
   2   6  28      290.97      292.67     21.20 o 
   3   6  28      652.64      626.86     30.60 o 
   4   6  28      279.45      324.10     25.95 o 
   5   6  28      259.91      289.21     27.06 o 
   1   7  28     1951.58     1925.32     47.79 o 
   2   7  28     1204.30     1192.92     42.32 o 
   3   7  28      450.70      435.21     30.90 o 
   4   7  28       16.14       30.69     17.06 o 
   5   7  28      678.42      715.61     46.81 o 
   0   8  28       85.13       79.59     32.20 o 
   1   8  28      432.19      416.13     39.49 o 
   2   8  28        2.72        7.07     15.56 o 
   3   8  28      119.79       92.59     24.10 o 
   4   8  28        0.99        6.41     19.94 o 
   1   9  28       55.61       67.38     22.09 o 
   2   9  28        0.46       -8.50     18.93 o 
   3   9  28      195.62      172.11     36.72 o 
   0  10  28        1.98       14.20     32.89 o 
   1  10  28        6.57       33.26     23.12 o 
   1   1  29      156.83      201.57     20.87 o 
   2   1  29        2.77       -1.33     12.30 o 
   3   1  29        1.88        2.29     13.57 o 
   4   1  29        0.46       20.36     12.87 o 
   5   1  29      146.17      134.36     19.35 o 
   6   1  29      430.85      461.06     31.25 o 
   7   1  29      420.66      412.30     31.64 o 
   0   2  29     1015.48      968.80     67.23 o 
   1   2  29      532.38      580.63     23.93 o 
   2   2  29       25.98       24.90     10.24 o 
   3   2  29     2093.26     2145.08     50.49 o 
   4   2  29       22.83       30.49     15.15 o 
   5   2  29      522.63      514.97     30.57 o 
   6   2  29       30.72       33.70     19.78 o 
   7   2  29       36.47       36.00     24.12 o 
   1   3  29      282.72      293.38     18.79 o 
   2   3  29      174.19      155.76     15.56 o 
   3   3  29     1052.67     1045.67     31.08 o 
   4   3  29       30.09       23.88     13.79 o 
   5   3  29      748.60      802.29     41.26 o 
   6   3  29        1.58       11.27     17.45 o 
   0   4  29     1427.31     1280.93    107.07 o 
   1   4  29     6550.30     6519.49     82.14 o 
   2   4  29       18.69       16.20     11.16 o 
   3   4  29     1036.68     1049.05     36.35 o 
   4   4  29       78.10      103.65     17.78 o 
   5   4  29       23.44       20.40     17.10 o 
   6   4  29       11.90       12.01     17.41 o 
   1   5  29     1572.22     1541.26     37.20 o 
   2   5  29      694.52      695.58     28.25 o 
   3   5  29      208.43      216.44     21.51 o 
   4   5  29       76.30       68.89     21.08 o 
   5   5  29      595.55      610.07     37.06 o 
   6   5  29        3.83        3.40     19.29 o 
   0   6  29       18.72      -15.94     17.96 o 
   1   6  29      501.81      508.22     28.33 o 
   2   6  29      301.69      315.99     39.90 o 
   3   6  29       85.35       61.33     16.57 o 
   4   6  29        7.94       22.31     15.26 o 
   5   6  29      120.45      147.86     23.02 o 
   1   7  29        5.09        3.12     16.23 o 
   2   7  29        0.35       22.94     15.62 o 
   3   7  29       11.62        0.59     15.85 o 
   4   7  29        4.29      -21.78     21.78 o 
   5   7  29        3.90        4.82     25.79 o 
   0   8  29        2.33      -18.35     18.42 o 
   1   8  29       20.93       40.03     16.60 o 
   2   8  29        0.62      -13.55     13.55 o 
   3   8  29        2.42      -19.29     22.19 o 
   4   8  29       16.50        8.76     22.19 o 
   1   9  29      733.07      770.85     41.56 o 
   2   9  29       14.65        3.91     22.51 o 
   3   9  29       52.35       33.09     35.61 o 
   0   0  30     4900.91     4567.81    163.01 o 
   1   0  30     3126.71     3062.07     91.04 o 
   2   0  30      176.49      180.29     29.98 o 
   3   0  30     2781.64     2857.17     92.85 o 
   4   0  30      522.47      590.68     49.06 o 
   5   0  30       71.71       73.65     28.20 o 
   6   0  30       46.73       53.81     27.91 o 
   1   1  30     1292.63     1210.79     49.31 o 
   2   1  30     1430.88     1364.65     58.54 o 
   3   1  30      172.84      199.86     22.42 o 
   4   1  30      119.91      141.83     33.45 o 
   5   1  30      644.40      634.88     37.63 o 
   6   1  30      137.41      167.60     39.00 o 
   0   2  30       30.07       46.30     15.96 o 
   1   2  30      121.99      127.81     15.73 o 
   2   2  30       83.59       67.16     15.87 o 
   3   2  30       63.59       63.73     15.18 o 
   4   2  30      352.49      373.00     26.54 o 
   5   2  30      249.70      252.45     24.27 o 
   6   2  30       56.84       80.50     21.58 o 
   1   3  30      444.08      451.37     35.27 o 
   2   3  30      622.19      579.28     25.22 o 
   3   3  30       49.26       51.45     12.94 o 
   4   3  30      145.37      179.13     27.46 o 
   5   3  30       69.66       36.06     18.61 o 
   6   3  30        8.12       -6.16     20.03 o 
   0   4  30     1004.69      955.86     41.95 o 
   1   4  30     1536.22     1576.63     48.68 o 
   2   4  30        0.30       13.01     12.48 o 
   3   4  30     1420.49     1323.56     40.24 o 
   4   4  30      148.02      172.16     20.36 o 
   5   4  30        9.03      -10.34     14.22 o 
   6   4  30       10.26       26.41     20.27 o 
   1   5  30       34.07       47.64     13.79 o 
   2   5  30     1359.34     1293.81     53.91 o 
   3   5  30      356.09      365.67     26.79 o 
   4   5  30      101.95       80.49     17.71 o 
   5   5  30      120.85      165.72     22.87 o 
   0   6  30       31.54       70.13     24.80 o 
   1   6  30        9.69       20.04     17.36 o 
   2   6  30       29.66       29.01     17.81 o 
   3   6  30      419.32      437.18     27.45 o 
   4   6  30      164.63      216.00     32.60 o 
   5   6  30       46.10       37.99     17.69 o 
   1   7  30     2819.33     2843.92     59.96 o 
   2   7  30      998.70      963.86     58.36 o 
   3   7  30      183.23      181.19     28.19 o 
   4   7  30        6.72       -1.33     19.95 o 
   0   8  30      297.40      276.28     36.04 o 
   1   8  30      272.66      264.81     35.06 o 
   2   8  30        4.79      -12.52     14.89 o 
   3   8  30       31.29       30.55     24.67 o 
   1   9  30        9.12       10.82     19.01 o 
   2   9  30       46.06       55.15     23.99 o 
   1   1  31       17.11       73.43     16.40 o 
   2   1  31        4.95       23.31     21.72 o 
   3   1  31        3.34       -1.13     18.41 o 
   4   1  31        3.21      -13.85     13.85 o 
   5   1  31       39.15       28.10     18.18 o 
   6   1  31       82.05       66.98     22.40 o 
   0   2  31     1627.07     1711.34    105.22 o 
   1   2  31      567.42      503.52     29.77 o 
   2   2  31      312.90      303.78     25.55 o 
   3   2  31       92.31      115.32     19.68 o 
   4   2  31      751.52      823.66     35.51 o 
   5   2  31       34.81       64.84     21.27 o 
   6   2  31      141.67      140.39     25.74 o 
   1   3  31        1.19       -6.24      9.75 o 
   2   3  31     1141.91     1208.26     34.78 o 
   3   3  31      125.65      148.84     16.71 o 
   4   3  31       56.27       52.12     17.84 o 
   5   3  31       38.11       34.70     19.51 o 
   6   3  31      381.18      426.80     36.05 o 
   0   4  31     1804.85     1742.08     55.39 o 
   1   4  31      440.10      407.53     22.45 o 
   2   4  31        4.82       -2.91     12.18 o 
   3   4  31      492.19      468.69     28.49 o 
   4   4  31     1024.59      983.74     39.22 o 
   5   4  31        8.63        9.00     15.61 o 
   6   4  31       58.83       33.36     21.22 o 
   1   5  31     1690.01     1533.60     41.85 o 
   2   5  31      542.23      562.97     30.04 o 
   3   5  31       14.71       18.13     14.42 o 
   4   5  31       45.00       63.79     17.60 o 
   5   5  31      116.92      111.35     21.33 o 
   0   6  31     1382.46     1242.58     56.03 o 
   1   6  31      101.04       92.51     17.80 o 
   2   6  31       63.34       48.00     18.07 o 
   3   6  31      467.44      442.61     27.99 o 
   4   6  31       19.11       11.06     16.14 o 
   5   6  31        0.21        7.63     16.87 o 
   1   7  31      103.85      111.94     19.62 o 
   2   7  31        0.60        1.22     15.29 o 
   3   7  31       51.35       23.56     24.38 o 
   4   7  31      118.92       82.74     21.90 o 
   0   8  31      127.56      137.16     30.42 o 
   1   8  31       24.34        7.21     17.61 o 
   2   8  31        8.84       17.39     17.51 o 
   3   8  31       40.92       32.79     22.50 o 
   1   9  31      136.27      145.06     25.47 o 
   0   0  32     8190.29     7946.38    239.37 o 
   1   0  32      419.17      419.16     41.56 o 
   2   0  32       63.01       15.51     33.90 o 
   3   0  32      249.03      243.40     37.36 o 
   4   0  32     2570.76     2449.67    231.58 o 
   5   0  32       36.64       66.01     27.31 o 
   6   0  32      114.34      161.89     58.73 o 
   1   1  32      321.82      302.24     25.59 o 
   2   1  32     2435.71     2396.00     59.41 o 
   3   1  32      115.34      133.78     20.49 o 
   4   1  32       21.66       27.48     16.19 o 
   5   1  32       35.89       39.49     19.83 o 
   6   1  32      256.81      263.87     29.36 o 
   0   2  32      496.88      556.06     44.55 o 
   1   2  32      189.21      106.98     18.91 o 
   2   2  32       56.81       55.21     16.46 o 
   3   2  32       44.26       48.65     16.90 o 
   4   2  32      455.92      422.46     32.09 o 
   5   2  32      145.25      205.07     26.38 o 
   6   2  32        2.86       -9.86     21.19 o 
   1   3  32      135.09      138.79     15.88 o 
   2   3  32        0.78       32.69     13.05 o 
   3   3  32        7.22       -0.80     12.76 o 
   4   3  32       67.24       71.87     25.44 o 
   5   3  32       24.59       47.31     23.60 o 
   6   3  32       15.84       87.37     22.97 o 
   0   4  32      175.64      213.68     32.12 o 
   1   4  32        1.41        4.77     11.22 o 
   2   4  32       85.39       86.08     16.61 o 
   3   4  32        6.56       32.83     14.29 o 
   4   4  32      354.75      337.97     27.05 o 
   5   4  32        0.05       19.56     16.30 o 
   1   5  32        0.16        1.69     12.75 o 
   2   5  32      644.33      650.35     31.83 o 
   3   5  32        0.40       13.87     14.17 o 
   4   5  32       17.20       25.17     17.18 o 
   5   5  32        0.06      -15.69     15.69 o 
   0   6  32     3954.76     3915.78    198.97 o 
   1   6  32        4.97       21.04     19.74 o 
   2   6  32        0.46      -19.18     19.18 o 
   3   6  32      457.13      465.16     30.29 o 
   4   6  32      930.63      911.94     40.53 o 
   1   7  32       97.48       82.17     19.00 o 
   2   7  32     1106.52     1105.41     45.05 o 
   3   7  32      392.41      439.44     33.68 o 
   4   7  32       20.57       31.07     19.00 o 
   0   8  32      369.58      416.24     45.20 o 
   1   8  32       40.30       20.90     24.17 o 
   2   8  32      193.93      178.49     24.38 o 
   3   8  32       75.94       56.87     26.00 o 
   1   1  33       12.19       -3.73     13.39 o 
   2   1  33       20.19       31.04     15.78 o 
   3   1  33       57.74       83.57     18.99 o 
   4   1  33        1.69        6.22     16.53 o 
   5   1  33        0.47      -21.37     21.37 o 
   6   1  33       57.91       35.29     20.52 o 
   0   2  33      200.88      288.08     36.18 o 
   1   2  33      883.56      781.05     36.81 o 
   2   2  33       46.84       50.02     16.77 o 
   3   2  33      633.75      611.27     35.96 o 
   4   2  33      231.71      220.16     26.14 o 
   5   2  33       21.67       33.53     18.99 o 
   6   2  33       73.19       81.49     26.96 o 
   1   3  33      550.96      529.95     31.96 o 
   2   3  33      898.22      889.44     40.08 o 
   3   3  33      451.75      446.93     28.48 o 
   4   3  33      179.69      137.82     23.17 o 
   5   3  33      136.52      156.91     24.60 o 
   0   4  33      148.93      191.97     25.56 o 
   1   4  33      215.83      248.28     19.79 o 
   2   4  33        0.16        5.40     13.22 o 
   3   4  33      321.61      355.26     26.55 o 
   4   4  33      313.67      340.13     31.00 o 
   5   4  33      172.75      186.44     27.18 o 
   1   5  33      660.79      665.83     34.91 o 
   2   5  33      556.93      568.32     31.08 o 
   3   5  33      268.88      272.53     24.73 o 
   4   5  33       10.99       38.87     19.79 o 
   5   5  33      117.86      117.79     21.81 o 
   0   6  33       39.43       31.18     24.29 o 
   1   6  33       17.49       38.35     17.74 o 
   2   6  33       64.56       21.19     17.10 o 
   3   6  33       69.40       85.75     20.97 o 
   4   6  33      109.94      135.77     22.06 o 
   1   7  33       33.84       21.86     17.80 o 
   2   7  33      167.13      131.15     23.25 o 
   3   7  33      107.13       87.30     28.02 o 
   0   8  33        1.96      -36.99     56.31 o 
   1   8  33       31.49       45.91     18.76 o 
   2   8  33      270.40      258.72     28.01 o 
   0   0  34     2415.87     2394.04    120.15 o 
   1   0  34     1182.30     1245.29    104.52 o 
   2   0  34       39.39       33.46     24.33 o 
   3   0  34     4898.94     4951.36    133.51 o 
   4   0  34       65.95       47.18     25.42 o 
   5   0  34      341.99      379.06     47.84 o 
   6   0  34        0.28       22.57     28.48 o 
   1   1  34      174.38      262.05     25.39 o 
   2   1  34        0.22       -8.02     13.86 o 
   3   1  34      378.14      400.51     31.44 o 
   4   1  34        1.02        4.70     16.14 o 
   5   1  34      478.85      576.48     39.33 o 
   0   2  34      198.00      158.35     29.41 o 
   1   2  34     1037.25     1127.14     42.04 o 
   2   2  34        0.42       -6.66     14.02 o 
   3   2  34      114.20      111.33     20.09 o 
   4   2  34       11.63        1.94     15.96 o 
   5   2  34       12.47       -0.03     20.01 o 
   1   3  34      198.08      205.16     23.78 o 
   2   3  34        8.71       12.87     15.50 o 
   3   3  34        0.57        3.40     14.96 o 
   4   3  34        0.19        0.44     19.60 o 
   5   3  34        0.78       -9.55     20.43 o 
   0   4  34        3.74       21.35     17.15 o 
   1   4  34      230.74      256.40     22.23 o 
   2   4  34       14.67      -14.09     14.60 o 
   3   4  34      208.81      216.16     32.32 o 
   4   4  34       59.74       54.60     20.51 o 
   5   4  34        0.89      -17.04     17.04 o 
   1   5  34      265.17      281.04     23.91 o 
   2   5  34       10.01       31.70     15.03 o 
   3   5  34      152.93      200.06     22.50 o 
   4   5  34        6.63       24.88     17.34 o 
   0   6  34       20.84       22.84     40.64 o 
   1   6  34      609.75      640.51     38.36 o 
   2   6  34       11.55       -5.57     16.60 o 
   3   6  34      248.10      286.76     30.31 o 
   4   6  34        9.12       19.21     16.21 o 
   1   7  34     1190.59     1218.77     44.51 o 
   2   7  34      235.15      239.80     27.14 o 
   3   7  34       42.17       35.92     20.12 o 
   0   8  34        8.04      -36.55     36.55 o 
   1   8  34      273.78      348.04     46.94 o 
   1   1  35       76.77       79.14     18.05 o 
   2   1  35      280.45      287.34     27.57 o 
   3   1  35      109.12      151.72     24.65 o 
   4   1  35        0.27       15.93     17.38 o 
   5   1  35       10.56       13.34     18.98 o 
   0   2  35       15.64       32.99     22.84 o 
   1   2  35      642.26      708.60     43.49 o 
   2   2  35      143.78      191.53     23.88 o 
   3   2  35      391.96      467.88     50.12 o 
   4   2  35      198.22      178.25     25.75 o 
   5   2  35       25.83       61.33     23.18 o 
   1   3  35      471.68      478.73     32.47 o 
   2   3  35      436.38      509.21     48.34 o 
   3   3  35      394.58      414.71     38.35 o 
   4   3  35        2.77      -17.57     17.57 o 
   5   3  35       79.89       87.26     30.53 o 
   0   4  35      220.40      203.66     40.17 o 
   1   4  35      187.35      171.09     27.34 o 
   2   4  35       30.76       19.54     18.84 o 
   3   4  35      536.86      685.71     46.93 o 
   4   4  35       91.61       75.53     23.75 o 
   1   5  35      468.24      425.96     32.69 o 
   2   5  35      337.65      365.37     33.53 o 
   3   5  35       93.98       81.22     21.82 o 
   4   5  35        1.50      -15.38     33.50 o 
   0   6  35        0.47        3.67     31.27 o 
   1   6  35        0.23       -0.85     14.78 o 
   2   6  35        0.01        2.73     17.18 o 
   3   6  35        0.37        2.13     21.01 o 
   1   7  35        2.77      -15.57     15.57 o 
   2   7  35       32.11       38.64     19.56 o 
   0   0  36     3147.32     3084.40    141.35 o 
   1   0  36      141.97       93.51     28.72 o 
   2   0  36      140.56      108.83     44.44 o 
   3   0  36       54.96      128.35     41.63 o 
   4   0  36     1475.88     1532.58     76.97 o 
   5   0  36       51.64       28.65     27.90 o 
   1   1  36      350.81      357.09     29.37 o 
   2   1  36      589.00      613.83     36.52 o 
   3   1  36        4.32       -3.43     15.66 o 
   4   1  36       50.07       71.63     27.44 o 
   5   1  36       77.28       60.41     34.85 o 
   0   2  36      593.94      617.21     69.21 o 
   1   2  36        1.17       19.92     21.59 o 
   2   2  36      157.25      139.05     22.78 o 
   3   2  36      163.02      163.40     24.13 o 
   4   2  36      132.57      164.73     25.23 o 
   5   2  36       27.63       16.25     28.35 o 
   1   3  36        9.41       53.52     27.32 o 
   2   3  36       17.29       46.62     17.78 o 
   3   3  36        8.40       -1.89     35.71 o 
   4   3  36       12.00       18.04     20.89 o 
   0   4  36      117.41      177.11     32.43 o 
   1   4  36       10.65       39.79     20.24 o 
   2   4  36        5.13       -7.18     16.95 o 
   3   4  36      183.50      186.82     29.33 o 
   4   4  36      126.42      112.28     27.18 o 
   1   5  36       42.83       90.15     23.81 o 
   2   5  36      287.60      380.73     31.72 o 
   3   5  36        0.56       -0.63     18.23 o 
   4   5  36       27.14       24.95     19.94 o 
   0   6  36      854.82     1029.98     72.90 o 
   1   6  36      101.19       81.99     26.00 o 
   2   6  36       18.30       31.71     19.23 o 
   3   6  36       80.23       83.43     21.90 o 
   1   7  36      386.86      373.73     41.16 o 
   1   1  37      105.76      114.43     21.01 o 
   2   1  37        6.22       -2.88     15.15 o 
   3   1  37      149.93      188.60     25.47 o 
   4   1  37        0.10       13.21     18.34 o 
   5   1  37        0.04      -15.73     17.69 o 
   0   2  37      730.63      885.08     59.32 o 
   1   2  37        1.40        3.68     15.64 o 
   2   2  37       99.03      112.88     20.95 o 
   3   2  37        0.96       -8.49     16.45 o 
   4   2  37      525.28      598.47     40.04 o 
   1   3  37       45.89       63.30     18.79 o 
   2   3  37      777.89      903.10     52.84 o 
   3   3  37      104.61       49.15     23.37 o 
   4   3  37       16.34       53.54     24.29 o 
   0   4  37     1561.39     1427.92     69.31 o 
   1   4  37       15.28      -10.33     17.45 o 
   2   4  37       18.92       25.94     20.32 o 
   3   4  37       62.56       71.00     40.07 o 
   4   4  37      173.08      190.86     32.89 o 
   1   5  37       69.36       52.58     28.07 o 
   2   5  37      423.14      468.21     72.74 o 
   3   5  37        0.84       -0.50     21.18 o 
   0   6  37       77.45       98.60     30.91 o 
   1   6  37       16.75       27.62     18.28 o 
   2   6  37        2.72       -2.78     20.98 o 
   0   0  38     1695.41     1512.69    101.06 o 
   1   0  38      608.97      623.03     53.43 o 
   2   0  38      110.94       90.75     29.86 o 
   3   0  38      655.59      713.12     59.25 o 
   4   0  38      679.27      703.69     60.59 o 
   1   1  38      233.92      255.65     30.37 o 
   2   1  38      654.72      629.59     46.66 o 
   3   1  38      133.99      138.25     31.46 o 
   4   1  38        5.54       18.90     18.38 o 
   0   2  38       76.05      138.96     30.29 o 
   1   2  38       63.42      104.48     20.58 o 
   2   2  38        4.21       -4.76     15.58 o 
   3   2  38        3.44        3.55     17.08 o 
   4   2  38        5.41       39.99     19.59 o 
   1   3  38       21.41       11.52     16.93 o 
   2   3  38       44.87       77.70     20.10 o 
   3   3  38       16.18        5.18     22.78 o 
   4   3  38       63.06       51.83     25.69 o 
   0   4  38      698.02      760.68     61.19 o 
   1   4  38       30.34       39.92     22.34 o 
   2   4  38       26.80        5.05     19.49 o 
   3   4  38       76.50       75.04     25.15 o 
   1   5  38       45.35       20.89     29.80 o 
   2   5  38      236.19      189.74     30.98 o 
   0   6  38       65.63       86.43     43.10 o 
   1   6  38      149.83      148.51     29.40 o 
   1   1  39       20.85       -0.15     16.98 o 
   2   1  39       30.36       21.10     17.85 o 
   3   1  39       47.93       43.88     19.53 o 
   4   1  39        0.05        8.01     20.36 o 
   0   2  39      167.36      219.35     36.73 o 
   1   2  39      213.98      234.42     26.78 o 
   2   2  39        7.20       29.00     18.53 o 
   3   2  39       69.32       66.33     20.76 o 
   4   2  39       20.23       45.61     25.40 o 
   1   3  39      425.80      520.13     39.38 o 
   2   3  39        1.69        0.98     17.63 o 
   3   3  39       19.17       31.69     31.87 o 
   0   4  39        8.71       22.47     27.99 o 
   1   4  39      579.61      501.84     49.84 o 
   2   4  39       10.00       15.17     20.66 o 
   3   4  39      384.45      358.24     39.22 o 
   1   5  39      368.49      464.01     53.34 o 
   2   5  39      148.48      231.42     41.48 o 
   0   0  40       76.50      124.37     47.66 o 
   1   0  40      571.68      538.99     53.41 o 
   2   0  40        4.32      -21.81     21.81 o 
   3   0  40     1245.76     1416.18     81.92 o 
   1   1  40      607.68      710.55     41.09 o 
   2   1  40       77.64       83.91     21.66 o 
   3   1  40      334.39      367.13     33.54 o 
   0   2  40       21.34       36.84     25.82 o 
   1   2  40       15.12       21.19     25.27 o 
   2   2  40        2.67      -15.42     15.42 o 
   3   2  40       12.91       -5.01     27.78 o 
   1   3  40        5.89       40.21     19.66 o 
   2   3  40       14.70       12.29     21.55 o 
   3   3  40        0.68        9.90     20.85 o 
   0   4  40        0.62       -6.56     37.59 o 
   1   4  40       19.28      -10.87     19.87 o 
   2   4  40        7.88       11.14     23.61 o 
   1   5  40       42.09       17.88     27.19 o 
   1   1  41       51.13       62.38     20.11 o 
   2   1  41        1.21       16.32     20.06 o 
   3   1  41       32.32       55.84     21.96 o 
   0   2  41      423.01      555.91     53.13 o 
   1   2  41       38.88       34.07     19.40 o 
   2   2  41        0.94       -4.00     17.57 o 
   1   3  41      136.35      144.45     32.94 o 
   2   3  41      164.64      178.81     60.34 o 
   0   4  41      407.56      333.76     68.51 o 
   1   4  41      111.90      106.15     27.01 o 
   0   0  42     1050.32     1234.44    106.80 o 
   1   0  42      199.76      208.29     40.46 o 
   2   0  42        2.07       49.12     35.19 o 
   1   1  42        0.48       31.46     18.75 o 
   2   1  42      586.89      695.64     43.67 o 
   0   2  42      102.89      128.65     34.63 o 
   1   2  42       11.05       24.05     19.19 o 
   2   2  42        7.26      -15.92     17.96 o 
   1   3  42       20.90       41.87     20.76 o 
   1   1  43        0.60      -19.46     31.27 o 
   0   2  43      108.37      135.39     70.15 o 
                                                 
